# Supplementary material for: Qualitative and Quantitative DNA- and RNA-Based Analysis of the Bacterial Stomach Microbiota in Humans, Mice, and Gerbils
Source: mSystems. 2018 Nov 20;3(6):e00262-18. doi: 10.1128/mSystems.00262-18 (PMC6247015; doi:10.1128/mSystems.00262-18)
Supplement: TABLE S1 [file sys006182292st1.xlsx]

## Sheet: HumanPatients
#Patient for samples IDs	Esophagus	Cardia	Corpus	Antrum	Duodenum	Aspirate	Age at timepoint of examination	Gender	PPI	Saline Lavage (Bowel prep)	Antibiotics	Smoking Status	Makroscopic diagnosis	Histology final diagnosis	Histology esophagus	Histology cardia	Histology corpus	Histology antrum	Histology duodenum	Comments	Indication for endoscopy	Symptoms	Endoscopic diagnosis esophagus	Endoscopic diagnosis stomach	Endoscopic diagnosis duodenum	Clinical diagnosis	Clinical diagnosis stomach	Type of gastric disease
P01	Y	Y	Y	Y	Y	Y	68	F	Y	N	N	N	GERD	GERD, normal stomach	Normal	Barrett mucosa (metaplasia)	Normal (PPI effect)	Mild chronic inactive gastritis, medium complete intestinal metaplasia (type I), mild incomplete intestinal metaplasia (type II)	Normal		Expectoration of blood	Expectoration of blood	GERD (Grade I, LA: Grade A)	Diffuse antral gastritis	Normal	GERD	Normal	Functional
P02	Y	Y	Y	Y	N	Y	21	F	N	Y	N	Y	Crohns disease	Crohns disease	Normal	Normal	Mild chronic inactive gastritis	Normal	Focal mild-moderate active duodenitis		Suspected Crohn´s disease	Abdominal pain	Normal	Normal	Aphtous lesions	Crohn´s disease	Crohn´s disease	Immune-mediated
P03	N	Y	Y	Y	N	Y	61	M	Y	Y	N	N	Erosive gastritis	Normal	Normal	Normal	Normal (PPI effect)	Mild chronic inactive gastritis	Normal	HP Eradication	Screening examination	None	Hiatal hernia	Erosive antral gastritis	Normal	Post HP gastritis	Normal	Post infection (HP)
P04	Y	Y	Y	Y	Y	Y	38	F	N	Y	N	ND	Normal (low IgG)	Normal	Normal	Normal	Normal	Normal	Normal		Dyspepsia	Dyspepsia, bloating	Normal	Normal	Normal	Functional dyspepsia	Normal	Functional
P05	Y	N	N	Y	Y	Y	23	F	N	N	N	Y	Erythematous gastritis	Normal	Normal	Normal	Normal	Normal	Normal		Diarrhea	Chronic diarrhea	Small papilloma	Diffuse pangastritis	Normal	Irritable bowel syndrome	Normal	Functional
P06	Y	N	Y	N	Y	Y	20	F	N	N	N	ND	Normal	Normal	Normal	Mild chronic inactive gastritis	Mild chronic inactive gastritis	Mild chronic inactive gastritis	Normal		Diarrhea	Chronic diarrhea	Normal	Normal	Normal	Irritable bowel syndrome	Normal	Functional
P07	Y	N	N	Y	Y	Y	29	F	N	N	N	N	Erythematous gastritis	Normal	Normal	Normal	Normal	Normal (discrete chemical irritation)	Normal		Dyspepsia	Dyspepsia, bloating	Normal	Diffuse pangastritis	Normal	Functional dyspepsia	Normal	Functional
P08	N	Y	Y	Y	N	Y	68	M	N	N	N	Previous (stopped 3 months ago)	Type A gastritis	Type A gastritis	Normal	Type A gastritis	Type A gastritis	Mild chronic inactive gastritis	Normal		Anemia	Anemia	Normal	Atrophic gastritis	Normal	Type A gastritis	Type A gastritis	Immune-mediated
P09	Y	Y	N	Y	N	Y	47	F	N	N	N	N	Normal	Normal	Normal	Normal	Mild chronic inactive gastritis	Mild chronic inactive gastritis	Normal		Suspected submucosal tumor	Epigastric pain	Normal	Normal	Normal	Cholecystitis	Normal	Other
P10	Y	N	Y	Y	Y	Y	54	F	N	N	N	Y	Gastritis, duodenitis	Normal	Normal	Normal	Normal	Normal	Normal		Tumor screening	Unexplained weight loss	Hiatal hernia	Diffuse antral gastritis	Normal	Head and neck cancer	Normal	Other
P11	Y	Y	N	Y	Y	Y	24	F	N	N	N	ND	Normal	Normal	Normal	Normal	Normal	Normal	Normal		Dyspepsia	Epigastric pain	Normal	Normal	Normal	Irritable bowel syndrome	Normal	Functional
P12	Y	Y	Y	Y	Y	Y	71	F	N	N	N	N	Normal	Normal	Normal	Normal	Normal	Normal	Normal		Epigastric pain	Epigastric pain	Normal	Normal	Normal	Acute gastroenteritis	Normal	Normal
P13	Y	Y	Y	N	N	Y	61	M	N	N	N	Y	Erythematous gastritis	HP Gastritis	Normal	n.a.	HP(+++) associated moderate to severe chronic mild active gastritis	HP(+++) associated moderate to severe chronic mild active gastritis	Normal		Epigastric pain	Epigastric pain	Small papilloma	Diffuse pangastritis	Scarring of duodenal bulb after peptic ulcer	HP positive gastritis	HP gastritis	Infection (HP)
P14	Y	N	N	Y	N	Y	56	F	N	N	N	N	Hemorrhagic gastritis	HP Gastritis	Normal	HP(+)moderate chronic mild active gastritis	HP(+) moderate chronic mild active gastritis	HP(+++) associated moderate to severe chronic moderate active gastritis	Normal	Suspicious infectious gastritis	Epigastric pain	Acute epigastric pain	Normal	Multiple peptic gastric ulcers,	Normal	HP pos gastric peptic ulcer disase	HP-associated gastric ulcer	Infection (HP)
P15	N	N	N	N	N	Y	54	M	N	N	N	N	H. pylori eradication	Normal	Normal	Mild chronic inactive gastritis	Mild chronic inactive gastritis	Mild chronic inactive gastritis	Normal	Multiple HP eradication (n=13)	Screening examination	None	Short segment Barrett esophagus	Erosive pangastritis	Normal	Post HP gastritis	Normal	Post infection (HP)
P16	N	N	N	N	N	Y	27	F	N	N	N	Y	Erythematous gastritis	Normal	Normal	Normal	Mild chronic inactive gastritis	Mild chronic inactive gastritis	Normal		Epigastric pain	Epigastric pain	Normal	Diffuse pangastritis	Normal	Chronic pancreatitis	Normal	Other
P17	N	N	N	N	N	Y	39	F	N	N	N	ND	Type A gastritis	Type A gastritis	Normal	Type A gastritis	Type A gastritis	Mild chronic inactive gastritis	Lymphozytic duodenitis		Screening examination (type A gastritis)	None	Normal	Atrophic gastritis	Normal	Type A gastritis	Type A gastritis	Immune-mediated
Abbreviations: Y, yes; N, no; ND, not determined, GERD, gastroesophageal reflux disease; HP, Helicobacter pylori;
Disease categories in Table 1 of the manuscript are based on "Histology final diagnosis"
Re-analyzed data	von Rosenvinge EC, Song Y, White JR, Maddox C, Blanchard T, Fricke WF. 2013. Immune status, antibiotic medication and pH are associated with changes in the stomach fluid microbiota. ISME J 7:1354-66.
Patient	Disease category				Other patient features
2	NORMAL				34	F
15	GERD				33	F
16	GERD				45	M
26	GERD				42	F
31	GERD				52	M
33	GERD				71	F
34	HP				72	F
38	GERD				70	M
41	GERD				38	F
42	HP				53	M
44	NORMAL				28	M
48	GERD				36	M
49	NORMAL				33	F
50	GERD				79	F
52	GERD				56	F
56	GERD				68	M
64	GERD				42	M
67	GERD				67	F
68	NORMAL				50	F
76	NORMAL				42	M
77	NORMAL				36	M
84	GERD				65	M
94	ATROPHIC GASTRITIS				81	M
96	GERD				37	F
97	NORMAL				27	F

## Sheet: MiceGerbils
SampleID	Counts/sample	OTUs/sample	Mammal	Biopsy	Gender	Siblings	Caging
G01	4323	163	Gerbil	Stomach	m	GA	GC1
G02	5169	117	Gerbil	Stomach	m	GA	GC1
G03	6373	160	Gerbil	Stomach	m	GA	GC1
G04	4105	104	Gerbil	Stomach	m	GA	GC1
G05	6239	147	Gerbil	Stomach	m	GB	GC2
G06	5003	123	Gerbil	Stomach	m	GB	GC2
G07	6217	123	Gerbil	Stomach	f	GB	GC3
G08	2920	129	Gerbil	Stomach	f	GB	GC3
G09	6496	206	Gerbil	Stomach	f	GC	GC4
G10	6947	116	Gerbil	Stomach	m	GD	GC5
M01	1454	55	Mouse	Stomach	m	ND	ND
M02	1831	57	Mouse	Stomach	m	ND	ND
M03	1732	52	Mouse	Stomach	m	ND	ND
M04	2285	25	Mouse	Stomach	m	ND	ND
M05	2651	145	Mouse	Stomach	m	ND	ND
M06	2211	89	Mouse	Stomach	f	ND	ND
M07	2605	53	Mouse	Stomach	f	ND	ND
M08	1880	88	Mouse	Stomach	f	ND	ND
M09	2016	71	Mouse	Stomach	f	ND	ND
M10	1843	42	Mouse	Stomach	f	ND	ND
Abbreviations: G=gerbil; M=mouse; m=male; f=female; groups of siblings: GA, GB, GC, GD; groups of caging: GC1, GC2, GC3, GC4, GC5; ND=not determined

## Sheet: Quantitative_HumansMice
A. Human gastric samples
#PatientID	Type	pH	PPI	Clinical diagnosis	Macroscopic diagnosis	Indication for endoscopy	Gender	Age [years]
H1	Aspirate	4.3	N	GERD	GERD	Acid reflux	m	59
H2	Aspirate	7.7	Y	Corpus gastritis	Corpus gastritis	Suspected tumor	m	53
H3	Aspirate	1.17	N	HNPCC	Antrum gastritis	Epigastric pain	m	48
H4	Aspirate	2.2	Y	Burkitt lymphoma with duodenal stenosis	Duodenal stenosis	Duodenal stenosis	f	64
H5	Aspirate	5.5	Y	Healed duodenal ulcer	Healed duodenal ulcer	Screening examination ulcer	f	95
H6	Aspirate	6.6	Y	Pangastritis	Pangastritis	Nausea	f	37
H7	Aspirate	1.4	Y	Type A gastritis; status after gastric MALT lymphoma	Pangastritis	Screening examination (type A gastritis)	f	78
B. Mouse stomach samples
#SampleID	Type	Line	Siblings	Gender	Age [weeks]
M33	Tissue	C57B46J	GA	m	12
M34	Tissue	C57B46J	GA	m	12
M35	Tissue	C57B46J	GB	f	20
M36	Tissue	C57B46J	GB	f	20
M37	Tissue	C57B46J	GC	f	20
M38	Tissue	C57B46J	GC	f	20
Abbreviations: GERD=Gastroesophageal reflux disease; HNPCC=Hereditary Non-Polyposis Colorectal Cancer; MALT=mucosa- associated lymphoid tissue; m=male; f=female; Y=yes; N=no; group of siblings: GA,GB,GC
