# Supplementary material for: Qualitative and Quantitative DNA- and RNA-Based Analysis of the Bacterial Stomach Microbiota in Humans, Mice, and Gerbils
Source: mSystems. 2018 Nov 20;3(6):e00262-18. doi: 10.1128/mSystems.00262-18 (PMC6247015; doi:10.1128/mSystems.00262-18)
Supplement: TABLE S2 [file sys006182292st2.xlsx]

## Sheet: Primary_Overview
SampleID	Reads	OTUs/sample	Organ	Location	Sample type	Mammal	Gender	Siblings	Caging
P01.ASP	5191	114	Aspirate	Aspirate	Non-mucosal	Human	f	n.d.	n.d.
P01.D	4307	93	Duodenum	Duodenum	Mucosal	Human	f	n.d.	n.d.
P01.E	3832	95	Esophagus	Esophagus	Mucosal	Human	f	n.d.	n.d.
P01.S.AN	3082	111	Stomach	Antrum	Mucosal	Human	f	n.d.	n.d.
P01.S.CA	4228	107	Stomach	Cardia	Mucosal	Human	f	n.d.	n.d.
P01.S.CO	3418	107	Stomach	Corpus	Mucosal	Human	f	n.d.	n.d.
P02.ASP	4139	82	Aspirate	Aspirate	Non-mucosal	Human	f	n.d.	n.d.
P02.E	880	58	Esophagus	Esophagus	Mucosal	Human	f	n.d.	n.d.
P02.S.AN	2437	83	Stomach	Antrum	Mucosal	Human	f	n.d.	n.d.
P02.S.CA	2859	80	Stomach	Cardia	Mucosal	Human	f	n.d.	n.d.
P02.S.CO	1455	86	Stomach	Corpus	Mucosal	Human	f	n.d.	n.d.
P03.ASP	5556	144	Aspirate	Aspirate	Non-mucosal	Human	m	n.d.	n.d.
P03.S.AN	3667	98	Stomach	Antrum	Mucosal	Human	m	n.d.	n.d.
P03.S.CA	2312	78	Stomach	Cardia	Mucosal	Human	m	n.d.	n.d.
P03.S.CO	3009	92	Stomach	Corpus	Mucosal	Human	m	n.d.	n.d.
P04.ASP	4450	88	Aspirate	Aspirate	Non-mucosal	Human	f	n.d.	n.d.
P04.D	2816	83	Duodenum	Duodenum	Mucosal	Human	f	n.d.	n.d.
P04.E	2420	75	Esophagus	Esophagus	Mucosal	Human	f	n.d.	n.d.
P04.S.AN	2954	79	Stomach	Antrum	Mucosal	Human	f	n.d.	n.d.
P04.S.CA	2537	88	Stomach	Cardia	Mucosal	Human	f	n.d.	n.d.
P04.S.CO	2116	74	Stomach	Corpus	Mucosal	Human	f	n.d.	n.d.
P05.ASP	3924	83	Aspirate	Aspirate	Non-mucosal	Human	f	n.d.	n.d.
P05.D	1380	41	Duodenum	Duodenum	Mucosal	Human	f	n.d.	n.d.
P05.E	2993	75	Esophagus	Esophagus	Mucosal	Human	f	n.d.	n.d.
P05.S.AN	2103	60	Stomach	Antrum	Mucosal	Human	f	n.d.	n.d.
P06.ASP	2145	105	Aspirate	Aspirate	Non-mucosal	Human	f	n.d.	n.d.
P06.D	2324	74	Duodenum	Duodenum	Mucosal	Human	f	n.d.	n.d.
P06.E	4364	60	Esophagus	Esophagus	Mucosal	Human	f	n.d.	n.d.
P06.S.CO	3469	112	Stomach	Corpus	Mucosal	Human	f	n.d.	n.d.
P07.ASP	7483	97	Aspirate	Aspirate	Non-mucosal	Human	f	n.d.	n.d.
P07.D	1681	72	Duodenum	Duodenum	Mucosal	Human	f	n.d.	n.d.
P07.E	1249	38	Esophagus	Esophagus	Mucosal	Human	f	n.d.	n.d.
P07.S.AN	997	58	Stomach	Antrum	Mucosal	Human	f	n.d.	n.d.
P08.ASP	3282	88	Aspirate	Aspirate	Non-mucosal	Human	m	n.d.	n.d.
P08.S.AN	3493	111	Stomach	Antrum	Mucosal	Human	m	n.d.	n.d.
P08.S.CA	6839	81	Stomach	Cardia	Mucosal	Human	m	n.d.	n.d.
P08.S.CO	4857	86	Stomach	Corpus	Mucosal	Human	m	n.d.	n.d.
P09.ASP	3350	109	Aspirate	Aspirate	Non-mucosal	Human	f	n.d.	n.d.
P09.E	5147	134	Esophagus	Esophagus	Mucosal	Human	f	n.d.	n.d.
P09.S.AN	2293	143	Stomach	Antrum	Mucosal	Human	f	n.d.	n.d.
P09.S.CA	9810	184	Stomach	Cardia	Mucosal	Human	f	n.d.	n.d.
P10.ASP	1415	81	Aspirate	Aspirate	Non-mucosal	Human	f	n.d.	n.d.
P10.D	3283	134	Duodenum	Duodenum	Mucosal	Human	f	n.d.	n.d.
P10.E	2353	96	Esophagus	Esophagus	Mucosal	Human	f	n.d.	n.d.
P10.S.AN	1943	103	Stomach	Antrum	Mucosal	Human	f	n.d.	n.d.
P10.S.CO	2964	174	Stomach	Corpus	Mucosal	Human	f	n.d.	n.d.
P11.ASP	4668	118	Aspirate	Aspirate	Non-mucosal	Human	f	n.d.	n.d.
P11.D	1997	98	Duodenum	Duodenum	Mucosal	Human	f	n.d.	n.d.
P11.E	6285	91	Esophagus	Esophagus	Mucosal	Human	f	n.d.	n.d.
P11.S.AN	3354	151	Stomach	Antrum	Mucosal	Human	f	n.d.	n.d.
P11.S.CA	3963	135	Stomach	Cardia	Mucosal	Human	f	n.d.	n.d.
P12.ASP	5040	100	Aspirate	Aspirate	Non-mucosal	Human	f	n.d.	n.d.
P12.D	4326	114	Duodenum	Duodenum	Mucosal	Human	f	n.d.	n.d.
P12.E	2378	96	Esophagus	Esophagus	Mucosal	Human	f	n.d.	n.d.
P12.S.AN	4838	136	Stomach	Antrum	Mucosal	Human	f	n.d.	n.d.
P12.S.CA	2957	97	Stomach	Cardia	Mucosal	Human	f	n.d.	n.d.
P12.S.CO	4215	121	Stomach	Corpus	Mucosal	Human	f	n.d.	n.d.
P13.ASP	4522	113	Aspirate	Aspirate	Non-mucosal	Human	m	n.d.	n.d.
P13.E	3072	81	Esophagus	Esophagus	Mucosal	Human	m	n.d.	n.d.
P13.S.CA	3261	74	Stomach	Cardia	Mucosal	Human	m	n.d.	n.d.
P13.S.CO	2380	15	Stomach	Corpus	Mucosal	Human	m	n.d.	n.d.
P14.ASP	3407	167	Aspirate	Aspirate	Non-mucosal	Human	f	n.d.	n.d.
P14.E	3169	129	Esophagus	Esophagus	Mucosal	Human	f	n.d.	n.d.
P14.S.AN	3036	33	Stomach	Antrum	Mucosal	Human	f	n.d.	n.d.
P15.ASP	2795	96	Aspirate	Aspirate	Non-mucosal	Human	m	n.d.	n.d.
P16.ASP	3869	128	Aspirate	Aspirate	Non-mucosal	Human	f	n.d.	n.d.
P17.ASP	5153	150	Aspirate	Aspirate	Non-mucosal	Human	f	n.d.	n.d.
G01	4323	163	Stomach	n.d.	n.d.	Gerbil	m	GA	GC1
G02	5169	117	Stomach	n.d.	n.d.	Gerbil	m	GA	GC1
G03	6373	160	Stomach	n.d.	n.d.	Gerbil	m	GA	GC1
G04	4105	104	Stomach	n.d.	n.d.	Gerbil	m	GA	GC1
G05	6239	147	Stomach	n.d.	n.d.	Gerbil	m	GB	GC2
G06	5003	123	Stomach	n.d.	n.d.	Gerbil	m	GB	GC2
G07	6217	123	Stomach	n.d.	n.d.	Gerbil	f	GB	GC3
G08	2920	129	Stomach	n.d.	n.d.	Gerbil	f	GB	GC3
G09	6496	206	Stomach	n.d.	n.d.	Gerbil	f	GC	GC4
G10	6947	116	Stomach	n.d.	n.d.	Gerbil	m	GD	GC5
M01.B	1454	55	Stomach	n.d.	n.d.	Mouse	m	n.d.	n.d.
M02	1831	57	Stomach	n.d.	n.d.	Mouse	m	n.d.	n.d.
M03	1732	52	Stomach	n.d.	n.d.	Mouse	m	n.d.	n.d.
M04	2285	25	Stomach	n.d.	n.d.	Mouse	m	n.d.	n.d.
M05.A	2651	145	Stomach	n.d.	n.d.	Mouse	m	n.d.	n.d.
M06	2211	89	Stomach	n.d.	n.d.	Mouse	f	n.d.	n.d.
M07	2605	53	Stomach	n.d.	n.d.	Mouse	f	n.d.	n.d.
M08	1880	88	Stomach	n.d.	n.d.	Mouse	f	n.d.	n.d.
M09	2016	71	Stomach	n.d.	n.d.	Mouse	f	n.d.	n.d.
M10	1843	42	Stomach	n.d.	n.d.	Mouse	f	n.d.	n.d.
Abbreviations: P**=patientID; E=esophagus; S=stomach; CA=cardia; CO=corpus; AN=antrum; D=duodenum; ASP=aspirate; G=gerbil; M=mouse; m=male; f=female; groups of siblings: GA, GB, GC, GD; groups of caging: GC1, GC2, GC3, GC4, GC5; n.d.=not determined

## Sheet: Primary_ReadStatistics
	Esophagus	Cardia	Corpus	Antrum	Duodenum	Aspirate	Gerbil	Mouse
Number of values	12	9	9	12	8	17	10	10
Minimum	880	2312	1455	997	1380	1415	2920	1454
25% Percentile	2359	2698	2248	2151	1760	3316	4269	1806
Median	3033	3261	3009	2995	2570	4139	5693	1948
75% Percentile	4231	5534	3842	3458	4051	5097	6404	2365
Maximum	6285	9810	4857	4838	4326	7483	6947	2651
Mean	3179	4307	3098	2850	2764	4141	5379	2051
Std. Deviation	1546	2473	1048	985.4	1132	1411	1296	384.1
Std. Error	446.4	824.5	349.3	284.5	400.1	342.3	409.7	121.5
Lower 95% CI of mean	2196	2406	2293	2224	1818	3415	4452	1776
Upper 95% CI of mean	4161	6209	3904	3476	3710	4866	6306	2326

## Sheet: Primary_OTUstatistics
OTU counts for max. depth
	Esophagus	Cardia	Corpus	Antrum	Duodenum	Aspirate	Gerbil	Mouse
Number of values	12	9	9	12	8	17	10	10
Minimum	38	74	15	33	41	81	104	25
25% Percentile	63.75	79	80	64.75	72.5	88	116.8	49.5
Median	86	88	92	100.5	88	105	126	56
75% Percentile	96	121	116.5	129.8	110	123	160.8	88.25
Maximum	134	184	174	151	134	167	206	145
Mean	85.67	102.7	96.33	97.17	88.63	109.6	138.8	67.7
Std. Deviation	27.78	35.95	42.35	36.29	28.28	25.28	30.59	33.46
Std. Error	8.019	11.98	14.12	10.48	10	6.132	9.672	10.58
Lower 95% CI of mean	68.02	75.03	63.78	74.11	64.98	96.59	116.9	43.77
Upper 95% CI of mean	103.3	130.3	128.9	120.2	112.3	122.6	160.7	91.63
OTU counts for 880 reads per sample if applicable
	Esophagus	Cardia	Corpus	Antrum	Duodenum	Aspirate
Number of values	12	9	9	12	8	17
Minimum	27	30	9	16	35	30
25% Percentile	36	46.5	42	49.5	48.25	48
Median	51.5	55	56	58.5	53	57
75% Percentile	66.25	57	70	71.25	67.75	64
Maximum	75	65	109	90	74	87
Mean	51.33	51.89	57.33	58.33	55.88	56.35
Std. Deviation	16.37	9.993	27.18	18.53	12.89	14.54
Std. Error	4.726	3.331	9.06	5.35	4.557	3.527
Lower 95% CI of mean	40.93	44.21	36.44	46.56	45.1	48.88
Upper 95% CI of mean	61.74	59.57	78.23	70.11	66.65	63.83
OTU counts for 1415 reads per sample if applicable
Number of values	17	10	10
Minimum	42	46	17
25% Percentile	57.5	49.25	37.5
Median	69	62	52
75% Percentile	78.5	86.25	68.75
Maximum	109	102	103
Mean	69.29	66.6	54.3
Std. Deviation	15.65	19.65	23.67
Std. Error	3.796	6.213	7.486
Lower 95% CI of mean	61.25	52.54	37.36
Upper 95% CI of mean	77.34	80.66	71.24

## Sheet: Primary_Phylum
Taxon	G01	G02	G03	G04	G05	G06	G07	G08	G09	G10	M01.B	M02	M03	M04	M05.A	M06	M07	M08	M09	M10	P01.ASP	P01.D	P01.E	P01.S.AN	P01.S.CA	P01.S.CO	P02.ASP	P02.E	P02.S.AN	P02.S.CA	P02.S.CO	P03.ASP	P03.S.AN	P03.S.CA	P03.S.CO	P04.ASP	P04.D	P04.E	P04.S.AN	P04.S.CA	P04.S.CO	P05.ASP	P05.D	P05.D.ASP	P05.E	P05.S.AN	P06.ASP	P06.D	P06.E
Unassigned;Other	0.000231321	0.000386922	0.00109838	0.000730816	0.00080141	0.00059964	0.000160849	0.000684932	0.00123153	0.00100763	0	0	0	0	0	0	0	0.00106383	0	0	0	0	0.00026096	0.00129786	0.000236518	0.000585138	0	0.00113636	0.000410341	0	0	0.00107991	0.000272702	0.00129758	0.000664673	0.000674157	0	0	0	0	0.00094518	0.000509684	0	0.00046282	0.000334113	0.000475511	0.0018648	0	0
k__Bacteria;p__Acidobacteria	0	0	0	0	0	0	0	0	0	0	0	0	0	0	0	0	0	0	0	0	0	0	0	0	0	0.000292569	0	0	0	0	0.000687285	0	0	0	0	0	0	0	0.000338524	0	0	0	0	0	0	0	0	0	0
k__Bacteria;p__Actinobacteria	0.023826	0.0034823	0.00910089	0.00535932	0.00368649	0.00139916	0.000643397	0.00719178	0.00292488	0.00115158	0.0123796	0.0191152	0.00923788	0.00131291	0.0448887	0.0416101	0.0134357	0.0170213	0.0014881	0.0119371	0.0820651	0.0564198	0.0793319	0.0571058	0.0690634	0.0611469	0.0855279	0.0818182	0.123102	0.0818468	0.101031	0.157847	0.15135	0.189446	0.166833	0.0208989	0.0727983	0.0297521	0.0412999	0.0457233	0.0458412	0.100153	0.138406	0.104135	0.127631	0.159772	0.145921	0.0895009	0.018561
k__Bacteria;p__Armatimonadetes	0	0	0	0	0	0	0	0	0	0	0	0	0	0	0	0	0	0	0	0	0	0	0	0	0	0	0	0	0	0	0	0	0	0	0	0	0	0	0	0	0	0	0	0	0	0	0	0	0
k__Bacteria;p__Bacteroidetes	0.287069	0.0129619	0.15754	0.0260658	0.0477641	0.0569658	0.0316873	0.141438	0.0292488	0.00590183	0.107978	0.0202075	0.01097	0.00306346	0.175406	0.171868	0.0763916	0.142553	0.264385	0.00596853	0.0994028	0.088925	0.098382	0.13011	0.124645	0.122879	0.100507	0.159091	0.137874	0.120322	0.109966	0.12491	0.183801	0.134516	0.198072	0.0730337	0.131747	0.107851	0.122207	0.177375	0.172968	0.141692	0.0478261	0.000617093	0.114935	0.0993818	0.156177	0.0494836	0.0164986
k__Bacteria;p__Chloroflexi	0	0	0	0	0	0	0	0	0	0	0	0	0	0	0	0	0	0	0	0	0	0	0	0.000324465	0	0	0	0.00227273	0	0	0	0	0	0	0	0	0	0.000826446	0	0	0	0	0	0	0	0	0	0	0
k__Bacteria;p__Cyanobacteria	0	0.000193461	0.000156912	0.000487211	0	0.00019988	0.000160849	0.000684932	0.000153941	0.000143947	0	0	0	0	0	0	0	0	0	0	0.000577923	0.0011609	0	0	0	0	0	0	0.000410341	0	0	0.00179986	0.000272702	0	0	0.00359551	0.00355114	0	0	0	0	0	0	0	0	0	0.0004662	0.000430293	0
k__Bacteria;p__firmicutes	0.652556	0.977365	0.826926	0.961267	0.88652	0.936638	0.963809	0.839384	0.963208	0.989924	0.878955	0.959585	0.979792	0.994748	0.776688	0.783356	0.909405	0.83883	0.733631	0.982094	0.788287	0.823079	0.779749	0.766061	0.74929	0.772967	0.791737	0.718182	0.683627	0.776845	0.760825	0.669186	0.586583	0.604239	0.571618	0.860899	0.692116	0.792149	0.758294	0.718565	0.712193	0.747197	0.771014	0.890774	0.739726	0.720875	0.671329	0.839931	0.960587
k__Bacteria;p__fusobacteria	0	0	0	0	0.000320564	0	0	0.000342466	0	0	0	0.00054615	0	0	0	0	0	0	0	0	0.00443075	0.0046436	0.00521921	0.0207657	0.00685904	0.0181393	0.00797294	0.0204545	0.00861715	0.0118923	0.0151203	0.0116991	0.045814	0.0488754	0.0352277	0.0148315	0.0262784	0.0165289	0.0196344	0.0161608	0.0250473	0.00331295	0.00289855	0.00046282	0.00300702	0.00618165	0.0111888	0.0055938	0.00114574
k__Bacteria;p__GN02	0	0	0	0	0	0	0	0	0	0	0	0	0	0	0	0	0	0	0	0	0	0.00023218	0	0	0	0	0	0	0	0	0	0.000359971	0	0	0	0	0.000355114	0	0	0	0	0	0	0	0	0	0	0	0
k__Bacteria;p__Gemmatimonadetes	0	0	0	0	0	0.00019988	0	0	0.000153941	0	0	0	0	0	0	0	0	0	0	0	0	0	0	0.000324465	0	0	0	0.00454545	0	0	0.000687285	0	0	0	0	0	0	0	0	0	0	0	0	0	0	0	0	0	0
k__Bacteria;p__Lentisphaerae	0	0	0	0	0	0	0	0	0	0	0	0	0	0	0	0	0	0	0	0	0	0	0	0	0	0	0	0	0	0	0	0	0	0	0	0	0	0	0	0	0	0	0	0	0	0	0	0	0
k__Bacteria;p__Planctomycetes	0	0	0	0	0	0	0	0.000342466	0	0	0	0	0	0	0	0	0	0	0	0	0	0	0	0	0	0	0	0	0	0	0	0	0	0	0	0	0	0	0	0	0	0	0	0	0	0	0	0	0
k__Bacteria;p__Proteobacteria	0.0141106	0.000580383	0.00219677	0.00121803	0.0599455	0.00059964	0.00160849	0.00479452	0.00107759	0.00158342	0	0.00054615	0	0.000875274	0.000754432	0.00135685	0.000383877	0.000531915	0	0	0.0231169	0.0222893	0.0334029	0.0197923	0.0430464	0.0207724	0.00338246	0.00795455	0.0131309	0.00524659	0.00687285	0.0208783	0.0234524	0.0155709	0.0212695	0.0235955	0.0685369	0.0471074	0.0528097	0.040205	0.0373346	0.00127421	0.0369565	0.000154273	0.00467758	0.0042796	0.00932401	0.0137694	0.00229148
k__Bacteria;p__SR1	0	0	0	0	0	0	0	0	0	0	0	0	0	0	0	0	0	0	0	0	0	0	0	0	0	0	0	0	0	0.000699545	0.000687285	0	0	0	0	0	0	0	0	0	0	0	0	0	0	0	0	0	0
k__Bacteria;p__Spirochaetes	0	0	0.000156912	0	0	0	0	0	0	0	0	0	0	0	0	0	0	0	0	0	0.000385282	0	0.00026096	0.00129786	0.00165563	0.000585138	0	0	0.000410341	0	0	0.000899928	0.000272702	0	0.000664673	0.000224719	0	0.000826446	0.00101557	0	0	0.000764526	0	0	0	0.000951022	0.0013986	0.000430293	0.000229148
k__Bacteria;p__Synergistetes	0	0	0	0	0	0	0	0	0	0	0	0	0	0	0	0	0	0	0	0	0.000577923	0.000696541	0.00026096	0.000648929	0.000709555	0.00117028	0	0	0	0	0	0.000179986	0.00136351	0	0.000664673	0	0	0	0	0	0	0	0	0	0	0	0	0	0
k__Bacteria;p__TM7	0.00925283	0.00425614	0.00078456	0.00341048	0.000320564	0.0019988	0.000321699	0.00308219	0.00123153	0	0	0	0	0	0	0	0	0	0	0	0.000963206	0.0023218	0.00287056	0.00194679	0.00236518	0	0.00169123	0	0.00369307	0.00314795	0.00343643	0.0037797	0.00599945	0.00519031	0.00465271	0.00224719	0.00284091	0.00495868	0.00338524	0.00197083	0.00567108	0.00509684	0.00289855	0.00339401	0.00968927	0.00808369	0.0004662	0.000430293	0
k__Bacteria;p__Tenericutes	0	0	0	0	0.000160282	0.00019988	0	0	0.000153941	0	0.000687758	0	0	0	0.0022633	0.000452284	0.000383877	0	0.000496032	0	0.000192641	0.00023218	0.00026096	0.000324465	0.00212867	0.00117028	0.00918096	0.00227273	0.0287238	0	0.000687285	0.00737941	0.000818107	0.000865052	0.000332336	0	0.00177557	0	0.00101557	0	0	0	0	0	0	0	0.0018648	0.000430293	0.000458295
k__Bacteria;p__Verrucomicrobia	0.012954	0.000773844	0.00203986	0.00146163	0.000480846	0.00119928	0.00160849	0.00205479	0.000615764	0.000287894	0	0	0	0	0	0.00135685	0	0	0	0	0	0	0	0	0	0.000292569	0	0	0	0	0	0	0	0	0	0	0	0	0	0	0	0	0	0	0	0	0	0	0
k__Bacteria;p__[Thermi]	0	0	0	0	0	0	0	0	0	0	0	0	0	0	0	0	0	0	0	0	0	0	0	0	0	0	0	0.00227273	0	0	0	0	0	0	0	0	0	0	0	0	0	0	0	0	0	0	0	0	0.000229148
[truncated: 39 more columns]

## Sheet: Primary_Class
Taxon	G01	G02	G03	G04	G05	G06	G07	G08	G09	G10	M01.B	M02	M03	M04	M05.A	M06	M07	M08	M09	M10	P01.ASP	P01.D	P01.E	P01.S.AN	P01.S.CA	P01.S.CO	P02.ASP	P02.E	P02.S.AN	P02.S.CA	P02.S.CO	P03.ASP	P03.S.AN	P03.S.CA	P03.S.CO	P04.ASP	P04.D	P04.E	P04.S.AN	P04.S.CA	P04.S.CO	P05.ASP	P05.D	P05.D.ASP	P05.E	P05.S.AN	P06.ASP	P06.D	P06.E
Unassigned;Other;Other	0.000231321	0.000386922	0.00109838	0.000730816	0.00080141	0.00059964	0.000160849	0.000684932	0.00123153	0.00100763	0	0	0	0	0	0	0	0.00106383	0	0	0	0	0.00026096	0.00129786	0.000236518	0.000585138	0	0.00113636	0.000410341	0	0	0.00107991	0.000272702	0.00129758	0.000664673	0.000674157	0	0	0	0	0.00094518	0.000509684	0	0.00046282	0.000334113	0.000475511	0.0018648	0	0
k__Bacteria;p__Acidobacteria;c__Acidobacteria-6	0	0	0	0	0	0	0	0	0	0	0	0	0	0	0	0	0	0	0	0	0	0	0	0	0	0.000292569	0	0	0	0	0	0	0	0	0	0	0	0	0	0	0	0	0	0	0	0	0	0	0
k__Bacteria;p__Acidobacteria;c__Sva0725	0	0	0	0	0	0	0	0	0	0	0	0	0	0	0	0	0	0	0	0	0	0	0	0	0	0	0	0	0	0	0	0	0	0	0	0	0	0	0.000338524	0	0	0	0	0	0	0	0	0	0
k__Bacteria;p__Acidobacteria;c__[Chloracidobacteria]	0	0	0	0	0	0	0	0	0	0	0	0	0	0	0	0	0	0	0	0	0	0	0	0	0	0	0	0	0	0	0.000687285	0	0	0	0	0	0	0	0	0	0	0	0	0	0	0	0	0	0
k__Bacteria;p__Actinobacteria;Other	0	0	0	0.000243605	0	0	0	0	0.000153941	0	0	0	0	0	0	0	0	0	0	0	0	0	0	0	0	0	0	0	0	0	0	0	0	0	0	0	0	0	0	0	0	0	0	0	0	0	0	0	0
k__Bacteria;p__Actinobacteria;c__Acidimicrobiia	0	0.000193461	0	0	0.000160282	0	0	0	0	0	0	0	0	0	0	0	0	0	0	0	0	0	0	0.000648929	0	0.000292569	0	0	0	0	0.00137457	0	0	0	0	0	0	0	0	0	0	0	0	0	0	0	0	0	0
k__Bacteria;p__Actinobacteria;c__Actinobacteria	0.0011566	0.000386922	0.000941472	0.000487211	0.00128226	0.00019988	0.000160849	0.000684932	0.000615764	0	0.00481431	0.0174768	0.00635104	0.000875274	0.0218785	0.0402533	0.0122841	0.0154255	0.0014881	0.00488334	0.0799461	0.0554911	0.0785491	0.0535367	0.0681173	0.0585138	0.0855279	0.0784091	0.117768	0.0800979	0.0934708	0.156048	0.146169	0.180796	0.159854	0.0208989	0.0720881	0.0297521	0.0406229	0.0457233	0.0453686	0.0996432	0.135507	0.1029	0.125292	0.156919	0.144056	0.0843373	0.0169569
k__Bacteria;p__Actinobacteria;c__Coriobacteriia	0.0226694	0.00270845	0.00815942	0.0046285	0.0017631	0.0009994	0.000160849	0.00650685	0.00184729	0.00115158	0.00756534	0.00163845	0.00288684	0.000437637	0.0230102	0.00135685	0.00115163	0.00159574	0	0.00705372	0.00211905	0.000928721	0.000782881	0.00227125	0.000946074	0.00117028	0	0.00340909	0.00533443	0.00174886	0.00343643	0.00179986	0.00518135	0.00778547	0.00697906	0	0.000710227	0	0.000677048	0	0.00047259	0.000509684	0.00289855	0.00123419	0.00233879	0.00285307	0.0018648	0.00516351	0.00160403
k__Bacteria;p__Actinobacteria;c__MB-A2-108	0	0	0	0	0.000160282	0	0	0	0	0	0	0	0	0	0	0	0	0	0	0	0	0	0	0	0	0.000292569	0	0	0	0	0	0	0	0	0	0	0	0	0	0	0	0	0	0	0	0	0	0	0
k__Bacteria;p__Actinobacteria;c__Nitriliruptoria	0	0	0	0	0	0.00019988	0.000160849	0	0	0	0	0	0	0	0	0	0	0	0	0	0	0	0	0	0	0	0	0	0	0	0	0	0	0	0	0	0	0	0	0	0	0	0	0	0	0	0	0	0
k__Bacteria;p__Actinobacteria;c__Rubrobacteria	0	0.000193461	0	0	0	0	0.000160849	0	0.000153941	0	0	0	0	0	0	0	0	0	0	0	0	0	0	0.000324465	0	0	0	0	0	0	0.00137457	0	0	0	0	0	0	0	0	0	0	0	0	0	0	0	0	0	0
k__Bacteria;p__Actinobacteria;c__Thermoleophilia	0	0	0	0	0.000320564	0	0	0	0.000153941	0	0	0	0	0	0	0	0	0	0	0	0	0	0	0.000324465	0	0.000877706	0	0	0	0	0.00137457	0	0	0.000865052	0	0	0	0	0	0	0	0	0	0	0	0	0	0	0
k__Bacteria;p__Armatimonadetes;c__[fimbriimonadia]	0	0	0	0	0	0	0	0	0	0	0	0	0	0	0	0	0	0	0	0	0	0	0	0	0	0	0	0	0	0	0	0	0	0	0	0	0	0	0	0	0	0	0	0	0	0	0	0	0
k__Bacteria;p__Bacteroidetes;c__Bacteroidia	0.287069	0.0127684	0.157383	0.0260658	0.0477641	0.0569658	0.0307222	0.141096	0.0292488	0.00590183	0.107978	0.0202075	0.01097	0.00306346	0.175406	0.171868	0.0763916	0.142553	0.264385	0.00596853	0.0978617	0.0854423	0.0955115	0.127839	0.12157	0.120538	0.0988161	0.159091	0.135823	0.117524	0.109966	0.12311	0.18162	0.132353	0.196078	0.0613483	0.113636	0.085124	0.105958	0.161214	0.159735	0.141437	0.0478261	0.000617093	0.114267	0.0984308	0.153846	0.0490534	0.0164986
k__Bacteria;p__Bacteroidetes;c__Cytophagia	0	0	0	0	0	0	0.000160849	0	0	0	0	0	0	0	0	0	0	0	0	0	0	0	0	0	0	0	0	0	0	0	0	0	0	0	0	0	0	0	0	0	0	0	0	0	0	0	0	0	0
k__Bacteria;p__Bacteroidetes;c__flavobacteriia	0	0	0	0	0	0	0	0	0	0	0	0	0	0	0	0	0	0	0	0	0.00154113	0.0034827	0.00287056	0.00227125	0.00283822	0.00234055	0.00169123	0	0.0020517	0.00279818	0	0.00179986	0.00218162	0.00216263	0.00199402	0.0116854	0.0181108	0.0227273	0.0162492	0.0161608	0.0132325	0.000254842	0	0	0.000668226	0.000951022	0.002331	0.000430293	0
k__Bacteria;p__Bacteroidetes;c__Sphingobacteriia	0	0	0	0	0	0	0	0	0	0	0	0	0	0	0	0	0	0	0	0	0	0	0	0	0	0	0	0	0	0	0	0	0	0	0	0	0	0	0	0	0	0	0	0	0	0	0	0	0
k__Bacteria;p__Bacteroidetes;c__[Rhodothermi]	0	0.000193461	0.000156912	0	0	0	0.000643397	0.000342466	0	0	0	0	0	0	0	0	0	0	0	0	0	0	0	0	0	0	0	0	0	0	0	0	0	0	0	0	0	0	0	0	0	0	0	0	0	0	0	0	0
k__Bacteria;p__Bacteroidetes;c__[Saprospirae]	0	0	0	0	0	0	0.000160849	0	0	0	0	0	0	0	0	0	0	0	0	0	0	0	0	0	0.000236518	0	0	0	0	0	0	0	0	0	0	0	0	0	0	0	0	0	0	0	0	0	0	0	0
k__Bacteria;p__Chloroflexi;c__Anaerolineae	0	0	0	0	0	0	0	0	0	0	0	0	0	0	0	0	0	0	0	0	0	0	0	0	0	0	0	0	0	0	0	0	0	0	0	0	0	0	0	0	0	0	0	0	0	0	0	0	0
k__Bacteria;p__Chloroflexi;c__Chloroflexi	0	0	0	0	0	0	0	0	0	0	0	0	0	0	0	0	0	0	0	0	0	0	0	0	0	0	0	0.00227273	0	0	0	0	0	0	0	0	0	0	0	0	0	0	0	0	0	0	0	0	0
k__Bacteria;p__Chloroflexi;c__Ktedonobacteria	0	0	0	0	0	0	0	0	0	0	0	0	0	0	0	0	0	0	0	0	0	0	0	0.000324465	0	0	0	0	0	0	0	0	0	0	0	0	0	0	0	0	0	0	0	0	0	0	0	0	0
k__Bacteria;p__Chloroflexi;c__Thermomicrobia	0	0	0	0	0	0	0	0	0	0	0	0	0	0	0	0	0	0	0	0	0	0	0	0	0	0	0	0	0	0	0	0	0	0	0	0	0	0.000826446	0	0	0	0	0	0	0	0	0	0	0
k__Bacteria;p__Cyanobacteria;c__4C0d-2	0	0	0	0.000243605	0	0	0	0	0	0	0	0	0	0	0	0	0	0	0	0	0	0	0	0	0	0	0	0	0	0	0	0	0	0	0	0	0	0	0	0	0	0	0	0	0	0	0	0	0
k__Bacteria;p__Cyanobacteria;c__Chloroplast	0	0	0.000156912	0.000243605	0	0.00019988	0.000160849	0.000342466	0	0.000143947	0	0	0	0	0	0	0	0	0	0	0.000577923	0.0011609	0	0	0	0	0	0	0.000410341	0	0	0.00179986	0.000272702	0	0	0.00359551	0.00355114	0	0	0	0	0	0	0	0	0	0.0004662	0.000430293	0
k__Bacteria;p__Cyanobacteria;c__Nostocophycideae	0	0	0	0	0	0	0	0	0	0	0	0	0	0	0	0	0	0	0	0	0	0	0	0	0	0	0	0	0	0	0	0	0	0	0	0	0	0	0	0	0	0	0	0	0	0	0	0	0
k__Bacteria;p__Cyanobacteria;c__Oscillatoriophycideae	0	0.000193461	0	0	0	0	0	0.000342466	0.000153941	0	0	0	0	0	0	0	0	0	0	0	0	0	0	0	0	0	0	0	0	0	0	0	0	0	0	0	0	0	0	0	0	0	0	0	0	0	0	0	0
k__Bacteria;p__firmicutes;Other	0	0	0	0	0	0	0	0	0	0	0	0	0	0	0	0	0	0	0	0	0	0	0	0	0	0	0	0	0	0	0	0	0	0	0	0	0	0	0	0	0	0	0	0	0	0	0	0	0
k__Bacteria;p__firmicutes;c__Bacilli	0.545455	0.944864	0.788483	0.926188	0.855426	0.896062	0.932926	0.748288	0.883467	0.9679	0.819807	0.929547	0.946882	0.986871	0.666541	0.708729	0.867946	0.631383	0.576389	0.918611	0.73666	0.781751	0.718685	0.689812	0.684721	0.699824	0.719739	0.602273	0.559294	0.675411	0.618557	0.597912	0.475866	0.501298	0.454636	0.833483	0.637429	0.742975	0.698037	0.650374	0.663043	0.669215	0.69058	0.850663	0.644504	0.616738	0.571096	0.752151	0.947067
k__Bacteria;p__firmicutes;c__Clostridia	0.10502	0.032308	0.0378158	0.0348356	0.0310947	0.0405757	0.0307222	0.0910959	0.0792796	0.0220239	0.0584594	0.0289459	0.0311778	0.00743982	0.106375	0.0728177	0.0211132	0.081383	0.110119	0.037439	0.0487382	0.0392384	0.0574113	0.0720311	0.0617313	0.0699239	0.068374	0.113636	0.12023	0.0979363	0.141581	0.0703744	0.109899	0.102076	0.116318	0.0265169	0.0507812	0.0466942	0.0585647	0.0654316	0.0486767	0.0767074	0.073913	0.0391854	0.0938857	0.100808	0.0909091	0.0860585	0.012374
k__Bacteria;p__firmicutes;c__Erysipelotrichi	0.00208189	0.000193461	0.000627648	0.000243605	0	0	0.000160849	0	0.000461823	0	0.000687758	0.0010923	0.0017321	0.000437637	0.00377216	0.00180914	0.0203455	0.126064	0.047123	0.0260445	0.00288962	0.00208962	0.00365344	0.00421804	0.00283822	0.00321826	0.00362406	0.00227273	0.00410341	0.00349773	0.000687285	0.000899928	0.000818107	0.000865052	0.000664673	0.000898876	0.00390625	0.00247934	0.00169262	0.00275916	0.00047259	0.00127421	0.00652174	0.00092564	0.00133645	0.00332858	0.00932401	0.00172117	0.00114574
k__Bacteria;p__fusobacteria;c__fusobacteriia	0	0	0	0	0.000320564	0	0	0.000342466	0	0	0	0.00054615	0	0	0	0	0	0	0	0	0.00443075	0.0046436	0.00521921	0.0207657	0.00685904	0.0181393	0.00797294	0.0204545	0.00861715	0.0118923	0.0151203	0.0116991	0.045814	0.0488754	0.0352277	0.0148315	0.0262784	0.0165289	0.0196344	0.0161608	0.0250473	0.00331295	0.00289855	0.00046282	0.00300702	0.00618165	0.0111888	0.0055938	0.00114574
k__Bacteria;p__GN02;c__BD1-5	0	0	0	0	0	0	0	0	0	0	0	0	0	0	0	0	0	0	0	0	0	0.00023218	0	0	0	0	0	0	0	0	0	0.000359971	0	0	0	0	0.000355114	0	0	0	0	0	0	0	0	0	0	0	0
k__Bacteria;p__Gemmatimonadetes;c__	0	0	0	0	0	0	0	0	0.000153941	0	0	0	0	0	0	0	0	0	0	0	0	0	0	0	0	0	0	0	0	0	0	0	0	0	0	0	0	0	0	0	0	0	0	0	0	0	0	0	0
k__Bacteria;p__Gemmatimonadetes;c__Gemm-3	0	0	0	0	0	0.00019988	0	0	0	0	0	0	0	0	0	0	0	0	0	0	0	0	0	0.000324465	0	0	0	0.00454545	0	0	0	0	0	0	0	0	0	0	0	0	0	0	0	0	0	0	0	0	0
k__Bacteria;p__Gemmatimonadetes;c__Gemm-5	0	0	0	0	0	0	0	0	0	0	0	0	0	0	0	0	0	0	0	0	0	0	0	0	0	0	0	0	0	0	0.000687285	0	0	0	0	0	0	0	0	0	0	0	0	0	0	0	0	0	0
k__Bacteria;p__Gemmatimonadetes;c__Gemmatimonadetes	0	0	0	0	0	0	0	0	0	0	0	0	0	0	0	0	0	0	0	0	0	0	0	0	0	0	0	0	0	0	0	0	0	0	0	0	0	0	0	0	0	0	0	0	0	0	0	0	0
k__Bacteria;p__Lentisphaerae;c__[Lentisphaeria]	0	0	0	0	0	0	0	0	0	0	0	0	0	0	0	0	0	0	0	0	0	0	0	0	0	0	0	0	0	0	0	0	0	0	0	0	0	0	0	0	0	0	0	0	0	0	0	0	0
k__Bacteria;p__Planctomycetes;c__Phycisphaerae	0	0	0	0	0	0	0	0.000342466	0	0	0	0	0	0	0	0	0	0	0	0	0	0	0	0	0	0	0	0	0	0	0	0	0	0	0	0	0	0	0	0	0	0	0	0	0	0	0	0	0
k__Bacteria;p__Proteobacteria;c__Alphaproteobacteria	0	0	0	0	0.000160282	0	0.000482548	0	0	0	0	0	0	0	0	0.000904568	0	0	0	0	0	0.00417924	0.00104384	0.00129786	0.00118259	0	0	0	0.00123102	0.000699545	0	0.000179986	0.000272702	0	0.000664673	0	0.00674716	0	0.00169262	0	0	0	0	0	0	0.000475511	0.002331	0	0
k__Bacteria;p__Proteobacteria;c__Betaproteobacteria	0	0	0.000156912	0	0.000160282	0	0	0	0.000461823	0	0	0	0	0	0.000377216	0	0	0	0	0	0.0157966	0.0106803	0.0106994	0.00713822	0.0271996	0.0119953	0.00193283	0.00113636	0.0020517	0.00104932	0.00137457	0.00485961	0.00218162	0.000865052	0.0036557	0.0134831	0.0387074	0.0260331	0.0321598	0.0244383	0.0222117	0.000254842	0.000724638	0.000154273	0.000334113	0.000951022	0.0037296	0.00172117	0.000458295
k__Bacteria;p__Proteobacteria;c__Deltaproteobacteria	0.0138793	0.000580383	0.00203986	0.00121803	0.000480846	0.00059964	0.00112594	0.00376712	0.000615764	0.00129552	0	0	0	0	0	0	0	0	0	0	0	0	0	0	0	0	0	0	0	0	0	0.000179986	0	0	0	0	0	0	0	0	0	0	0	0	0	0	0	0	0
k__Bacteria;p__Proteobacteria;c__Epsilonproteobacteria	0	0	0	0	0	0	0	0	0	0	0	0	0	0	0	0.000452284	0	0	0	0	0.000770564	0.000696541	0.00443633	0.00129786	0.000473037	0.000292569	0	0	0.00246204	0	0.00137457	0.00341973	0.0111808	0.00432526	0.00598205	0.00157303	0.00213068	0.000413223	0.00270819	0.000788333	0.00378072	0.000764526	0.0362319	0	0.00100234	0.00142653	0.0004662	0.000860585	0.00137489
k__Bacteria;p__Proteobacteria;c__Gammaproteobacteria	0.000231321	0	0	0	0.0591441	0	0	0.0010274	0	0.000287894	0	0.00054615	0	0.000875274	0.000377216	0	0.000383877	0.000531915	0	0	0.0065498	0.00673322	0.0172234	0.0100584	0.0141911	0.00848449	0.00144963	0.00681818	0.00738613	0.00349773	0.00412371	0.012239	0.00981729	0.0103806	0.0109671	0.00853933	0.0209517	0.0206612	0.0162492	0.0149783	0.0113422	0.000254842	0	0	0.00334113	0.00142653	0.0027972	0.0111876	0.000458295
k__Bacteria;p__SR1;c__	0	0	0	0	0	0	0	0	0	0	0	0	0	0	0	0	0	0	0	0	0	0	0	0	0	0	0	0	0	0.000699545	0.000687285	0	0	0	0	0	0	0	0	0	0	0	0	0	0	0	0	0	0
k__Bacteria;p__Spirochaetes;c__Spirochaetes	0	0	0.000156912	0	0	0	0	0	0	0	0	0	0	0	0	0	0	0	0	0	0.000385282	0	0	0.00129786	0.000473037	0.000585138	0	0	0	0	0	0.000899928	0.000272702	0	0.000664673	0	0	0.000826446	0	0	0	0.000764526	0	0	0	0.000951022	0.0013986	0.000430293	0.000229148
k__Bacteria;p__Spirochaetes;c__[Brachyspirae]	0	0	0	0	0	0	0	0	0	0	0	0	0	0	0	0	0	0	0	0	0	0	0.00026096	0	0.00118259	0	0	0	0.000410341	0	0	0	0	0	0	0.000224719	0	0	0.00101557	0	0	0	0	0	0	0	0	0	0
k__Bacteria;p__Synergistetes;c__Synergistia	0	0	0	0	0	0	0	0	0	0	0	0	0	0	0	0	0	0	0	0	0.000577923	0.000696541	0.00026096	0.000648929	0.000709555	0.00117028	0	0	0	0	0	0.000179986	0.00136351	0	0.000664673	0	0	0	0	0	0	0	0	0	0	0	0	0	0
k__Bacteria;p__TM7;c__TM7-3	0.00925283	0.00425614	0.00078456	0.00341048	0.000320564	0.0019988	0.000321699	0.00308219	0.00123153	0	0	0	0	0	0	0	0	0	0	0	0.000963206	0.0023218	0.00287056	0.00194679	0.00236518	0	0.00169123	0	0.00369307	0.00314795	0.00343643	0.0037797	0.00599945	0.00519031	0.00465271	0.00224719	0.00284091	0.00495868	0.00338524	0.00197083	0.00567108	0.00509684	0.00289855	0.00339401	0.00968927	0.00808369	0.0004662	0.000430293	0
k__Bacteria;p__Tenericutes;c__Mollicutes	0	0	0	0	0.000160282	0.00019988	0	0	0.000153941	0	0.000687758	0	0	0	0.0022633	0.000452284	0.000383877	0	0.000496032	0	0.000192641	0.00023218	0.00026096	0.000324465	0.00212867	0.00117028	0.00918096	0.00227273	0.0287238	0	0.000687285	0.00737941	0.000818107	0.000865052	0.000332336	0	0.00177557	0	0.00101557	0	0	0	0	0	0	0	0.0018648	0.000430293	0.000458295
k__Bacteria;p__Verrucomicrobia;c__Opitutae	0	0	0	0	0	0	0	0	0	0	0	0	0	0	0	0	0	0	0	0	0	0	0	0	0	0	0	0	0	0	0	0	0	0	0	0	0	0	0	0	0	0	0	0	0	0	0	0	0
k__Bacteria;p__Verrucomicrobia;c__Verrucomicrobiae	0.012954	0.000773844	0.00203986	0.00146163	0.000480846	0.00119928	0.00160849	0.00205479	0.000615764	0.000287894	0	0	0	0	0	0.00135685	0	0	0	0	0	0	0	0	0	0	0	0	0	0	0	0	0	0	0	0	0	0	0	0	0	0	0	0	0	0	0	0	0
k__Bacteria;p__Verrucomicrobia;c__[Spartobacteria]	0	0	0	0	0	0	0	0	0	0	0	0	0	0	0	0	0	0	0	0	0	0	0	0	0	0.000292569	0	0	0	0	0	0	0	0	0	0	0	0	0	0	0	0	0	0	0	0	0	0	0
k__Bacteria;p__[Thermi];c__Deinococci	0	0	0	0	0	0	0	0	0	0	0	0	0	0	0	0	0	0	0	0	0	0	0	0	0	0	0	0.00227273	0	0	0	0	0	0	0	0	0	0	0	0	0	0	0	0	0	0	0	0	0.000229148
[truncated: 39 more columns]

## Sheet: Primary_Order
Taxon	G01	G02	G03	G04	G05	G06	G07	G08	G09	G10	M01.B	M02	M03	M04	M05.A	M06	M07	M08	M09	M10	P01.ASP	P01.D	P01.E	P01.S.AN	P01.S.CA	P01.S.CO	P02.ASP	P02.E	P02.S.AN	P02.S.CA	P02.S.CO	P03.ASP	P03.S.AN	P03.S.CA	P03.S.CO	P04.ASP	P04.D	P04.E	P04.S.AN	P04.S.CA	P04.S.CO	P05.ASP	P05.D	P05.D.ASP	P05.E	P05.S.AN	P06.ASP	P06.D	P06.E
Unassigned;Other;Other;Other	0.000231321	0.000386922	0.00109838	0.000730816	0.00080141	0.00059964	0.000160849	0.000684932	0.00123153	0.00100763	0	0	0	0	0	0	0	0.00106383	0	0	0	0	0.00026096	0.00129786	0.000236518	0.000585138	0	0.00113636	0.000410341	0	0	0.00107991	0.000272702	0.00129758	0.000664673	0.000674157	0	0	0	0	0.00094518	0.000509684	0	0.00046282	0.000334113	0.000475511	0.0018648	0	0
k__Bacteria;p__Acidobacteria;c__Acidobacteria-6;o__iii1-15	0	0	0	0	0	0	0	0	0	0	0	0	0	0	0	0	0	0	0	0	0	0	0	0	0	0.000292569	0	0	0	0	0	0	0	0	0	0	0	0	0	0	0	0	0	0	0	0	0	0	0
k__Bacteria;p__Acidobacteria;c__Sva0725;o__Sva0725	0	0	0	0	0	0	0	0	0	0	0	0	0	0	0	0	0	0	0	0	0	0	0	0	0	0	0	0	0	0	0	0	0	0	0	0	0	0	0.000338524	0	0	0	0	0	0	0	0	0	0
k__Bacteria;p__Acidobacteria;c__[Chloracidobacteria];o__RB41	0	0	0	0	0	0	0	0	0	0	0	0	0	0	0	0	0	0	0	0	0	0	0	0	0	0	0	0	0	0	0.000687285	0	0	0	0	0	0	0	0	0	0	0	0	0	0	0	0	0	0
k__Bacteria;p__Actinobacteria;Other;Other	0	0	0	0.000243605	0	0	0	0	0.000153941	0	0	0	0	0	0	0	0	0	0	0	0	0	0	0	0	0	0	0	0	0	0	0	0	0	0	0	0	0	0	0	0	0	0	0	0	0	0	0	0
k__Bacteria;p__Actinobacteria;c__Acidimicrobiia;o__Acidimicrobiales	0	0.000193461	0	0	0.000160282	0	0	0	0	0	0	0	0	0	0	0	0	0	0	0	0	0	0	0.000648929	0	0.000292569	0	0	0	0	0.00137457	0	0	0	0	0	0	0	0	0	0	0	0	0	0	0	0	0	0
k__Bacteria;p__Actinobacteria;c__Actinobacteria;o__Actinomycetales	0.000231321	0.000193461	0.000941472	0.000487211	0.00128226	0	0.000160849	0.000684932	0.000461823	0	0	0.0174768	0.00404157	0.000437637	0.00264051	0.0402533	0.00383877	0.00265957	0	0	0.0795608	0.0545623	0.0785491	0.0535367	0.0681173	0.0582212	0.0852863	0.0784091	0.116947	0.0779993	0.0907216	0.156048	0.145078	0.180796	0.159854	0.0204494	0.071733	0.0293388	0.0399458	0.0453291	0.0444234	0.0996432	0.135507	0.1029	0.124958	0.156919	0.144056	0.0843373	0.0169569
k__Bacteria;p__Actinobacteria;c__Actinobacteria;o__Bifidobacteriales	0.000925283	0.000193461	0	0	0	0.00019988	0	0	0.000153941	0	0.00481431	0	0.00230947	0.000437637	0.019238	0	0.0084453	0.012766	0.0014881	0.00488334	0.000385282	0.000928721	0	0	0	0.000292569	0.000241604	0	0.000820681	0.00209864	0.00274914	0	0.00109081	0	0	0.000449438	0.000355114	0.000413223	0.000677048	0.000394166	0.00094518	0	0	0	0.000334113	0	0	0	0
k__Bacteria;p__Actinobacteria;c__Coriobacteriia;o__Coriobacteriales	0.0226694	0.00270845	0.00815942	0.0046285	0.0017631	0.0009994	0.000160849	0.00650685	0.00184729	0.00115158	0.00756534	0.00163845	0.00288684	0.000437637	0.0230102	0.00135685	0.00115163	0.00159574	0	0.00705372	0.00211905	0.000928721	0.000782881	0.00227125	0.000946074	0.00117028	0	0.00340909	0.00533443	0.00174886	0.00343643	0.00179986	0.00518135	0.00778547	0.00697906	0	0.000710227	0	0.000677048	0	0.00047259	0.000509684	0.00289855	0.00123419	0.00233879	0.00285307	0.0018648	0.00516351	0.00160403
k__Bacteria;p__Actinobacteria;c__MB-A2-108;o__0319-7L14	0	0	0	0	0.000160282	0	0	0	0	0	0	0	0	0	0	0	0	0	0	0	0	0	0	0	0	0.000292569	0	0	0	0	0	0	0	0	0	0	0	0	0	0	0	0	0	0	0	0	0	0	0
k__Bacteria;p__Actinobacteria;c__Nitriliruptoria;o__Euzebyales	0	0	0	0	0	0.00019988	0	0	0	0	0	0	0	0	0	0	0	0	0	0	0	0	0	0	0	0	0	0	0	0	0	0	0	0	0	0	0	0	0	0	0	0	0	0	0	0	0	0	0
k__Bacteria;p__Actinobacteria;c__Nitriliruptoria;o__Nitriliruptorales	0	0	0	0	0	0	0.000160849	0	0	0	0	0	0	0	0	0	0	0	0	0	0	0	0	0	0	0	0	0	0	0	0	0	0	0	0	0	0	0	0	0	0	0	0	0	0	0	0	0	0
k__Bacteria;p__Actinobacteria;c__Rubrobacteria;o__Rubrobacterales	0	0.000193461	0	0	0	0	0.000160849	0	0.000153941	0	0	0	0	0	0	0	0	0	0	0	0	0	0	0.000324465	0	0	0	0	0	0	0.00137457	0	0	0	0	0	0	0	0	0	0	0	0	0	0	0	0	0	0
k__Bacteria;p__Actinobacteria;c__Thermoleophilia;o__Gaiellales	0	0	0	0	0.000160282	0	0	0	0	0	0	0	0	0	0	0	0	0	0	0	0	0	0	0	0	0	0	0	0	0	0	0	0	0	0	0	0	0	0	0	0	0	0	0	0	0	0	0	0
k__Bacteria;p__Actinobacteria;c__Thermoleophilia;o__Solirubrobacterales	0	0	0	0	0.000160282	0	0	0	0.000153941	0	0	0	0	0	0	0	0	0	0	0	0	0	0	0.000324465	0	0.000877706	0	0	0	0	0.00137457	0	0	0.000865052	0	0	0	0	0	0	0	0	0	0	0	0	0	0	0
k__Bacteria;p__Armatimonadetes;c__[fimbriimonadia];o__[fimbriimonadales]	0	0	0	0	0	0	0	0	0	0	0	0	0	0	0	0	0	0	0	0	0	0	0	0	0	0	0	0	0	0	0	0	0	0	0	0	0	0	0	0	0	0	0	0	0	0	0	0	0
k__Bacteria;p__Bacteroidetes;c__Bacteroidia;o__Bacteroidales	0.287069	0.0127684	0.157383	0.0260658	0.0477641	0.0569658	0.0307222	0.141096	0.0292488	0.00590183	0.107978	0.0202075	0.01097	0.00306346	0.175406	0.171868	0.0763916	0.142553	0.264385	0.00596853	0.0978617	0.0854423	0.0955115	0.127839	0.12157	0.120538	0.0988161	0.159091	0.135823	0.117524	0.109966	0.12311	0.18162	0.132353	0.196078	0.0613483	0.113636	0.085124	0.105958	0.161214	0.159735	0.141437	0.0478261	0.000617093	0.114267	0.0984308	0.153846	0.0490534	0.0164986
k__Bacteria;p__Bacteroidetes;c__Cytophagia;o__Cytophagales	0	0	0	0	0	0	0.000160849	0	0	0	0	0	0	0	0	0	0	0	0	0	0	0	0	0	0	0	0	0	0	0	0	0	0	0	0	0	0	0	0	0	0	0	0	0	0	0	0	0	0
k__Bacteria;p__Bacteroidetes;c__flavobacteriia;o__flavobacteriales	0	0	0	0	0	0	0	0	0	0	0	0	0	0	0	0	0	0	0	0	0.00154113	0.0034827	0.00287056	0.00227125	0.00283822	0.00234055	0.00169123	0	0.0020517	0.00279818	0	0.00179986	0.00218162	0.00216263	0.00199402	0.0116854	0.0181108	0.0227273	0.0162492	0.0161608	0.0132325	0.000254842	0	0	0.000668226	0.000951022	0.002331	0.000430293	0
k__Bacteria;p__Bacteroidetes;c__Sphingobacteriia;o__Sphingobacteriales	0	0	0	0	0	0	0	0	0	0	0	0	0	0	0	0	0	0	0	0	0	0	0	0	0	0	0	0	0	0	0	0	0	0	0	0	0	0	0	0	0	0	0	0	0	0	0	0	0
k__Bacteria;p__Bacteroidetes;c__[Rhodothermi];o__[Rhodothermales]	0	0.000193461	0.000156912	0	0	0	0.000643397	0.000342466	0	0	0	0	0	0	0	0	0	0	0	0	0	0	0	0	0	0	0	0	0	0	0	0	0	0	0	0	0	0	0	0	0	0	0	0	0	0	0	0	0
k__Bacteria;p__Bacteroidetes;c__[Saprospirae];o__[Saprospirales]	0	0	0	0	0	0	0.000160849	0	0	0	0	0	0	0	0	0	0	0	0	0	0	0	0	0	0.000236518	0	0	0	0	0	0	0	0	0	0	0	0	0	0	0	0	0	0	0	0	0	0	0	0
k__Bacteria;p__Chloroflexi;c__Anaerolineae;o__SBR1031	0	0	0	0	0	0	0	0	0	0	0	0	0	0	0	0	0	0	0	0	0	0	0	0	0	0	0	0	0	0	0	0	0	0	0	0	0	0	0	0	0	0	0	0	0	0	0	0	0
k__Bacteria;p__Chloroflexi;c__Chloroflexi;o__AKIW781	0	0	0	0	0	0	0	0	0	0	0	0	0	0	0	0	0	0	0	0	0	0	0	0	0	0	0	0.00227273	0	0	0	0	0	0	0	0	0	0	0	0	0	0	0	0	0	0	0	0	0
k__Bacteria;p__Chloroflexi;c__Ktedonobacteria;o__TK10	0	0	0	0	0	0	0	0	0	0	0	0	0	0	0	0	0	0	0	0	0	0	0	0.000324465	0	0	0	0	0	0	0	0	0	0	0	0	0	0	0	0	0	0	0	0	0	0	0	0	0
k__Bacteria;p__Chloroflexi;c__Thermomicrobia;o__	0	0	0	0	0	0	0	0	0	0	0	0	0	0	0	0	0	0	0	0	0	0	0	0	0	0	0	0	0	0	0	0	0	0	0	0	0	0.000826446	0	0	0	0	0	0	0	0	0	0	0
k__Bacteria;p__Cyanobacteria;c__4C0d-2;o__YS2	0	0	0	0.000243605	0	0	0	0	0	0	0	0	0	0	0	0	0	0	0	0	0	0	0	0	0	0	0	0	0	0	0	0	0	0	0	0	0	0	0	0	0	0	0	0	0	0	0	0	0
k__Bacteria;p__Cyanobacteria;c__Chloroplast;o__Chlorophyta	0	0	0	0	0	0	0.000160849	0	0	0	0	0	0	0	0	0	0	0	0	0	0.000577923	0.0011609	0	0	0	0	0	0	0.000410341	0	0	0.00179986	0.000272702	0	0	0.00359551	0.00355114	0	0	0	0	0	0	0	0	0	0.0004662	0.000430293	0
k__Bacteria;p__Cyanobacteria;c__Chloroplast;o__Streptophyta	0	0	0.000156912	0.000243605	0	0.00019988	0	0.000342466	0	0.000143947	0	0	0	0	0	0	0	0	0	0	0	0	0	0	0	0	0	0	0	0	0	0	0	0	0	0	0	0	0	0	0	0	0	0	0	0	0	0	0
k__Bacteria;p__Cyanobacteria;c__Nostocophycideae;o__Nostocales	0	0	0	0	0	0	0	0	0	0	0	0	0	0	0	0	0	0	0	0	0	0	0	0	0	0	0	0	0	0	0	0	0	0	0	0	0	0	0	0	0	0	0	0	0	0	0	0	0
k__Bacteria;p__Cyanobacteria;c__Oscillatoriophycideae;o__Oscillatoriales	0	0.000193461	0	0	0	0	0	0.000342466	0.000153941	0	0	0	0	0	0	0	0	0	0	0	0	0	0	0	0	0	0	0	0	0	0	0	0	0	0	0	0	0	0	0	0	0	0	0	0	0	0	0	0
k__Bacteria;p__firmicutes;Other;Other	0	0	0	0	0	0	0	0	0	0	0	0	0	0	0	0	0	0	0	0	0	0	0	0	0	0	0	0	0	0	0	0	0	0	0	0	0	0	0	0	0	0	0	0	0	0	0	0	0
k__Bacteria;p__firmicutes;c__Bacilli;Other	0	0	0	0	0	0	0	0	0	0	0	0	0	0	0	0	0	0	0	0	0	0	0	0	0	0	0	0	0	0	0	0	0	0	0	0	0.000355114	0	0	0	0	0	0	0	0	0	0	0	0
k__Bacteria;p__firmicutes;c__Bacilli;o__Bacillales	0.000231321	0	0.000470736	0.000243605	0.0253246	0	0.000482548	0.000342466	0	0	0	0.00054615	0	0	0	0.000904568	0.000767754	0	0	0	0.000770564	0.00046436	0.00026096	0.00194679	0.00212867	0.000585138	0.000241604	0	0.000820681	0	0.000687285	0	0	0	0.000997009	0	0.000355114	0.000826446	0.000338524	0.00275916	0.00047259	0	0.00217391	0	0.000334113	0	0	0.000860585	0.000229148
k__Bacteria;p__firmicutes;c__Bacilli;o__Gemellales	0	0	0	0	0	0	0	0.000342466	0	0	0	0	0	0	0.000754432	0	0	0	0	0	0.015026	0.0229858	0.0247912	0.0162232	0.025071	0.0260386	0.0176371	0.0113636	0.0270825	0.0237845	0.0357388	0.0489561	0.0417235	0.0467128	0.0531738	0.22427	0.143111	0.205785	0.174001	0.16555	0.195652	0.0104485	0.0333333	0.0165073	0.0157033	0.0242511	0.0358974	0.055938	0.00412466
k__Bacteria;p__firmicutes;c__Bacilli;o__Lactobacillales	0.545223	0.944864	0.788012	0.925944	0.830101	0.896062	0.932443	0.747603	0.883467	0.9679	0.81912	0.929001	0.944573	0.984683	0.662769	0.707825	0.854127	0.611702	0.56994	0.888226	0.720863	0.7583	0.693633	0.671642	0.657521	0.673201	0.70186	0.590909	0.531391	0.651626	0.582131	0.548956	0.434142	0.454585	0.400465	0.609213	0.493608	0.536364	0.523697	0.482065	0.466919	0.658767	0.655072	0.834156	0.628466	0.592487	0.535198	0.695353	0.942713
k__Bacteria;p__firmicutes;c__Bacilli;o__Turicibacterales	0	0	0	0	0	0	0	0	0	0	0.000687758	0	0.00230947	0.00218818	0.00301773	0	0.0130518	0.0196809	0.00644841	0.0303852	0	0	0	0	0	0	0	0	0	0	0	0	0	0	0	0	0	0	0	0	0	0	0	0	0	0	0	0	0
k__Bacteria;p__firmicutes;c__Clostridia;o__Clostridiales	0.10502	0.032308	0.0378158	0.0348356	0.0310947	0.0405757	0.0307222	0.0910959	0.0792796	0.0220239	0.0584594	0.0289459	0.0311778	0.00743982	0.106375	0.0728177	0.0211132	0.081383	0.110119	0.037439	0.0487382	0.0392384	0.0574113	0.0720311	0.0617313	0.0699239	0.068374	0.113636	0.12023	0.0979363	0.141581	0.0703744	0.109899	0.102076	0.116318	0.0265169	0.0507812	0.0466942	0.0585647	0.0654316	0.0486767	0.0767074	0.073913	0.0391854	0.0938857	0.100808	0.0909091	0.0860585	0.012374
k__Bacteria;p__firmicutes;c__Erysipelotrichi;o__Erysipelotrichales	0.00208189	0.000193461	0.000627648	0.000243605	0	0	0.000160849	0	0.000461823	0	0.000687758	0.0010923	0.0017321	0.000437637	0.00377216	0.00180914	0.0203455	0.126064	0.047123	0.0260445	0.00288962	0.00208962	0.00365344	0.00421804	0.00283822	0.00321826	0.00362406	0.00227273	0.00410341	0.00349773	0.000687285	0.000899928	0.000818107	0.000865052	0.000664673	0.000898876	0.00390625	0.00247934	0.00169262	0.00275916	0.00047259	0.00127421	0.00652174	0.00092564	0.00133645	0.00332858	0.00932401	0.00172117	0.00114574
k__Bacteria;p__fusobacteria;c__fusobacteriia;o__fusobacteriales	0	0	0	0	0.000320564	0	0	0.000342466	0	0	0	0.00054615	0	0	0	0	0	0	0	0	0.00443075	0.0046436	0.00521921	0.0207657	0.00685904	0.0181393	0.00797294	0.0204545	0.00861715	0.0118923	0.0151203	0.0116991	0.045814	0.0488754	0.0352277	0.0148315	0.0262784	0.0165289	0.0196344	0.0161608	0.0250473	0.00331295	0.00289855	0.00046282	0.00300702	0.00618165	0.0111888	0.0055938	0.00114574
k__Bacteria;p__GN02;c__BD1-5;o__	0	0	0	0	0	0	0	0	0	0	0	0	0	0	0	0	0	0	0	0	0	0.00023218	0	0	0	0	0	0	0	0	0	0.000359971	0	0	0	0	0.000355114	0	0	0	0	0	0	0	0	0	0	0	0
k__Bacteria;p__Gemmatimonadetes;c__;o__	0	0	0	0	0	0	0	0	0.000153941	0	0	0	0	0	0	0	0	0	0	0	0	0	0	0	0	0	0	0	0	0	0	0	0	0	0	0	0	0	0	0	0	0	0	0	0	0	0	0	0
k__Bacteria;p__Gemmatimonadetes;c__Gemm-3;o__	0	0	0	0	0	0.00019988	0	0	0	0	0	0	0	0	0	0	0	0	0	0	0	0	0	0.000324465	0	0	0	0.00454545	0	0	0	0	0	0	0	0	0	0	0	0	0	0	0	0	0	0	0	0	0
k__Bacteria;p__Gemmatimonadetes;c__Gemm-5;o__	0	0	0	0	0	0	0	0	0	0	0	0	0	0	0	0	0	0	0	0	0	0	0	0	0	0	0	0	0	0	0.000687285	0	0	0	0	0	0	0	0	0	0	0	0	0	0	0	0	0	0
k__Bacteria;p__Gemmatimonadetes;c__Gemmatimonadetes;o__Gemmatimonadales	0	0	0	0	0	0	0	0	0	0	0	0	0	0	0	0	0	0	0	0	0	0	0	0	0	0	0	0	0	0	0	0	0	0	0	0	0	0	0	0	0	0	0	0	0	0	0	0	0
k__Bacteria;p__Lentisphaerae;c__[Lentisphaeria];o__Victivallales	0	0	0	0	0	0	0	0	0	0	0	0	0	0	0	0	0	0	0	0	0	0	0	0	0	0	0	0	0	0	0	0	0	0	0	0	0	0	0	0	0	0	0	0	0	0	0	0	0
k__Bacteria;p__Planctomycetes;c__Phycisphaerae;o__Phycisphaerales	0	0	0	0	0	0	0	0.000342466	0	0	0	0	0	0	0	0	0	0	0	0	0	0	0	0	0	0	0	0	0	0	0	0	0	0	0	0	0	0	0	0	0	0	0	0	0	0	0	0	0
k__Bacteria;p__Proteobacteria;c__Alphaproteobacteria;Other	0	0	0	0	0	0	0	0	0	0	0	0	0	0	0	0	0	0	0	0	0	0	0	0	0.00118259	0	0	0	0.000820681	0	0	0.000179986	0	0	0.000332336	0	0	0	0.00169262	0	0	0	0	0	0	0	0	0	0
k__Bacteria;p__Proteobacteria;c__Alphaproteobacteria;o__	0	0	0	0	0	0	0	0	0	0	0	0	0	0	0	0	0	0	0	0	0	0	0	0	0	0	0	0	0	0	0	0	0	0	0	0	0	0	0	0	0	0	0	0	0	0	0	0	0
k__Bacteria;p__Proteobacteria;c__Alphaproteobacteria;o__Caulobacterales	0	0	0	0	0	0	0	0	0	0	0	0	0	0	0	0	0	0	0	0	0	0	0	0	0	0	0	0	0	0	0	0	0	0	0	0	0	0	0	0	0	0	0	0	0	0	0	0	0
k__Bacteria;p__Proteobacteria;c__Alphaproteobacteria;o__Rf32	0	0	0	0	0	0	0.000321699	0	0	0	0	0	0	0	0	0	0	0	0	0	0	0	0	0	0	0	0	0	0	0	0	0	0	0	0	0	0	0	0	0	0	0	0	0	0	0	0	0	0
k__Bacteria;p__Proteobacteria;c__Alphaproteobacteria;o__Rhizobiales	0	0	0	0	0.000160282	0	0	0	0	0	0	0	0	0	0	0.000904568	0	0	0	0	0	0.00417924	0.00026096	0.000324465	0	0	0	0	0.000410341	0	0	0	0.000272702	0	0	0	0.00639205	0	0	0	0	0	0	0	0	0	0.002331	0	0
k__Bacteria;p__Proteobacteria;c__Alphaproteobacteria;o__Rhodobacterales	0	0	0	0	0	0	0	0	0	0	0	0	0	0	0	0	0	0	0	0	0	0	0	0	0	0	0	0	0	0	0	0	0	0	0	0	0	0	0	0	0	0	0	0	0	0	0	0	0
k__Bacteria;p__Proteobacteria;c__Alphaproteobacteria;o__Rhodospirillales	0	0	0	0	0	0	0	0	0	0	0	0	0	0	0	0	0	0	0	0	0	0	0.000782881	0.000324465	0	0	0	0	0	0	0	0	0	0	0.000332336	0	0	0	0	0	0	0	0	0	0	0	0	0	0
k__Bacteria;p__Proteobacteria;c__Alphaproteobacteria;o__Rickettsiales	0	0	0	0	0	0	0	0	0	0	0	0	0	0	0	0	0	0	0	0	0	0	0	0	0	0	0	0	0	0	0	0	0	0	0	0	0	0	0	0	0	0	0	0	0	0	0	0	0
k__Bacteria;p__Proteobacteria;c__Alphaproteobacteria;o__Sphingomonadales	0	0	0	0	0	0	0.000160849	0	0	0	0	0	0	0	0	0	0	0	0	0	0	0	0	0.000648929	0	0	0	0	0	0.000699545	0	0	0	0	0	0	0.000355114	0	0	0	0	0	0	0	0	0.000475511	0	0	0
k__Bacteria;p__Proteobacteria;c__Betaproteobacteria;o__Burkholderiales	0	0	0.000156912	0	0	0	0	0	0.000307882	0	0	0	0	0	0.000377216	0	0	0	0	0	0	0.00023218	0.00026096	0.00162232	0	0	0.000241604	0	0.00164136	0.000349773	0.000687285	0.000359971	0	0	0.000332336	0.000449438	0	0	0.0013541	0.000394166	0	0	0.000724638	0	0.000334113	0.000475511	0	0	0
k__Bacteria;p__Proteobacteria;c__Betaproteobacteria;o__MND1	0	0	0	0	0	0	0	0	0.000153941	0	0	0	0	0	0	0	0	0	0	0	0	0	0	0	0	0	0	0	0	0	0	0	0	0	0	0	0	0	0	0	0	0	0	0	0	0	0	0	0
k__Bacteria;p__Proteobacteria;c__Betaproteobacteria;o__Methylophilales	0	0	0	0	0	0	0	0	0	0	0	0	0	0	0	0	0	0	0	0	0	0	0	0	0	0	0	0	0	0	0	0	0	0	0	0	0	0	0	0	0	0	0	0	0	0	0	0	0
k__Bacteria;p__Proteobacteria;c__Betaproteobacteria;o__Neisseriales	0	0	0	0	0.000160282	0	0	0	0	0	0	0	0	0	0	0	0	0	0	0	0.0157966	0.0104481	0.0104384	0.0055159	0.0271996	0.0119953	0.00169123	0.00113636	0.000410341	0.000699545	0.000687285	0.00449964	0.00218162	0.000865052	0.00332336	0.0130337	0.0387074	0.0260331	0.0308057	0.0240441	0.0222117	0.000254842	0	0.000154273	0	0.000475511	0.0037296	0.00172117	0.000458295
k__Bacteria;p__Proteobacteria;c__Deltaproteobacteria;o__Desulfobacterales	0	0	0	0	0	0	0	0	0	0	0	0	0	0	0	0	0	0	0	0	0	0	0	0	0	0	0	0	0	0	0	0.000179986	0	0	0	0	0	0	0	0	0	0	0	0	0	0	0	0	0
k__Bacteria;p__Proteobacteria;c__Deltaproteobacteria;o__Desulfovibrionales	0.0138793	0.000580383	0.00203986	0.00121803	0.000480846	0.00059964	0.00112594	0.00376712	0.000615764	0.00129552	0	0	0	0	0	0	0	0	0	0	0	0	0	0	0	0	0	0	0	0	0	0	0	0	0	0	0	0	0	0	0	0	0	0	0	0	0	0	0
k__Bacteria;p__Proteobacteria;c__Deltaproteobacteria;o__MIZ46	0	0	0	0	0	0	0	0	0	0	0	0	0	0	0	0	0	0	0	0	0	0	0	0	0	0	0	0	0	0	0	0	0	0	0	0	0	0	0	0	0	0	0	0	0	0	0	0	0
k__Bacteria;p__Proteobacteria;c__Deltaproteobacteria;o__Spirobacillales	0	0	0	0	0	0	0	0	0	0	0	0	0	0	0	0	0	0	0	0	0	0	0	0	0	0	0	0	0	0	0	0	0	0	0	0	0	0	0	0	0	0	0	0	0	0	0	0	0
k__Bacteria;p__Proteobacteria;c__Epsilonproteobacteria;o__Campylobacterales	0	0	0	0	0	0	0	0	0	0	0	0	0	0	0	0.000452284	0	0	0	0	0.000770564	0.000696541	0.00443633	0.00129786	0.000473037	0.000292569	0	0	0.00246204	0	0.00137457	0.00341973	0.0111808	0.00432526	0.00598205	0.00157303	0.00213068	0.000413223	0.00270819	0.000788333	0.00378072	0.000764526	0.0362319	0	0.00100234	0.00142653	0.0004662	0.000860585	0.00137489
k__Bacteria;p__Proteobacteria;c__Gammaproteobacteria;o__Aeromonadales	0	0	0	0	0	0	0	0	0	0	0	0	0	0	0	0	0	0	0	0	0	0	0	0	0	0	0	0	0	0	0	0	0	0	0	0	0	0	0	0	0	0	0	0	0	0	0	0	0
k__Bacteria;p__Proteobacteria;c__Gammaproteobacteria;o__Alteromonadales	0	0	0	0	0.0168296	0	0	0	0	0	0	0	0	0	0	0	0	0	0	0	0	0	0	0	0.000236518	0	0	0.00113636	0.000410341	0	0.000687285	0	0	0	0	0	0.000355114	0	0.000338524	0.000394166	0	0	0	0	0.00100234	0	0	0	0.000229148
k__Bacteria;p__Proteobacteria;c__Gammaproteobacteria;o__Cardiobacteriales	0	0	0	0	0	0	0	0	0	0	0	0	0	0	0	0	0	0	0	0	0.000192641	0	0	0	0.000473037	0	0	0	0	0	0	0	0	0	0	0	0	0	0	0	0	0	0	0	0	0	0	0	0
k__Bacteria;p__Proteobacteria;c__Gammaproteobacteria;o__Enterobacteriales	0	0	0	0	0	0	0	0	0	0	0	0.00054615	0	0.000875274	0.000377216	0	0	0.000531915	0	0	0	0	0	0.000324465	0	0	0	0	0.000410341	0	0	0.000179986	0	0	0	0	0	0	0	0	0	0	0	0	0	0	0	0.000430293	0
k__Bacteria;p__Proteobacteria;c__Gammaproteobacteria;o__Legionellales	0	0	0	0	0	0	0	0.000684932	0	0	0	0	0	0	0	0	0	0	0	0	0	0	0	0	0	0	0	0	0	0	0	0	0	0	0	0	0	0	0	0	0	0	0	0	0	0	0	0	0
k__Bacteria;p__Proteobacteria;c__Gammaproteobacteria;o__Oceanospirillales	0.000231321	0	0	0	0.0423145	0	0	0	0	0.000287894	0	0	0	0	0	0	0	0	0	0	0	0	0	0	0.000946074	0	0	0.00340909	0.00123102	0	0	0.000899928	0	0	0	0	0	0	0	0	0	0	0	0	0	0	0	0	0
k__Bacteria;p__Proteobacteria;c__Gammaproteobacteria;o__Pasteurellales	0	0	0	0	0	0	0	0.000342466	0	0	0	0	0	0	0	0	0.000383877	0	0	0	0.00635716	0.00673322	0.0172234	0.00908501	0.012299	0.00760679	0.00120802	0.00227273	0.00287238	0.00349773	0.00206186	0.0107991	0.00954459	0.0099481	0.00997009	0.00853933	0.0205966	0.018595	0.0152336	0.0134017	0.0108696	0.000254842	0	0	0.00133645	0.00142653	0.002331	0.0107573	0.000229148
k__Bacteria;p__Proteobacteria;c__Gammaproteobacteria;o__Pseudomonadales	0	0	0	0	0	0	0	0	0	0	0	0	0	0	0	0	0	0	0	0	0	0	0	0.000324465	0.000236518	0.000877706	0	0	0.0020517	0	0.00137457	0	0.000272702	0.000432526	0.000997009	0	0	0.00206612	0.000338524	0.000788333	0.00047259	0	0	0	0.00100234	0	0	0	0
k__Bacteria;p__Proteobacteria;c__Gammaproteobacteria;o__Thiotrichales	0	0	0	0	0	0	0	0	0	0	0	0	0	0	0	0	0	0	0	0	0	0	0	0.000324465	0	0	0.000241604	0	0.000410341	0	0	0.000359971	0	0	0	0	0	0	0	0	0	0	0	0	0	0	0.0004662	0	0
k__Bacteria;p__Proteobacteria;c__Gammaproteobacteria;o__Xanthomonadales	0	0	0	0	0	0	0	0	0	0	0	0	0	0	0	0	0	0	0	0	0	0	0	0	0	0	0	0	0	0	0	0	0	0	0	0	0	0	0.000338524	0.000394166	0	0	0	0	0	0	0	0	0
k__Bacteria;p__SR1;c__;o__	0	0	0	0	0	0	0	0	0	0	0	0	0	0	0	0	0	0	0	0	0	0	0	0	0	0	0	0	0	0.000699545	0.000687285	0	0	0	0	0	0	0	0	0	0	0	0	0	0	0	0	0	0
k__Bacteria;p__Spirochaetes;c__Spirochaetes;o__Sphaerochaetales	0	0	0	0	0	0	0	0	0	0	0	0	0	0	0	0	0	0	0	0	0	0	0	0	0	0	0	0	0	0	0	0	0	0	0	0	0	0	0	0	0	0	0	0	0	0	0	0	0
k__Bacteria;p__Spirochaetes;c__Spirochaetes;o__Spirochaetales	0	0	0.000156912	0	0	0	0	0	0	0	0	0	0	0	0	0	0	0	0	0	0.000385282	0	0	0.00129786	0.000473037	0.000585138	0	0	0	0	0	0.000899928	0.000272702	0	0.000664673	0	0	0.000826446	0	0	0	0.000764526	0	0	0	0.000951022	0.0013986	0.000430293	0.000229148
k__Bacteria;p__Spirochaetes;c__[Brachyspirae];o__[Brachyspirales]	0	0	0	0	0	0	0	0	0	0	0	0	0	0	0	0	0	0	0	0	0	0	0.00026096	0	0.00118259	0	0	0	0.000410341	0	0	0	0	0	0	0.000224719	0	0	0.00101557	0	0	0	0	0	0	0	0	0	0
k__Bacteria;p__Synergistetes;c__Synergistia;o__Synergistales	0	0	0	0	0	0	0	0	0	0	0	0	0	0	0	0	0	0	0	0	0.000577923	0.000696541	0.00026096	0.000648929	0.000709555	0.00117028	0	0	0	0	0	0.000179986	0.00136351	0	0.000664673	0	0	0	0	0	0	0	0	0	0	0	0	0	0
k__Bacteria;p__TM7;c__TM7-3;o__	0	0	0	0	0	0	0	0	0	0	0	0	0	0	0	0	0	0	0	0	0.000963206	0.00162526	0.00182672	0.00162232	0.00141911	0	0.000724813	0	0.00123102	0.00174886	0.00206186	0.00305976	0.00463594	0.00475779	0.00432037	0	0.000355114	0	0	0	0	0.00433231	0.00217391	0.00323974	0.00701637	0.00523062	0.0004662	0.000430293	0
k__Bacteria;p__TM7;c__TM7-3;o__CW040	0.00925283	0.00425614	0.00078456	0.00341048	0.000320564	0.0019988	0.000321699	0.00308219	0.00123153	0	0	0	0	0	0	0	0	0	0	0	0	0.000696541	0.00104384	0.000324465	0.000946074	0	0.000966417	0	0.00246204	0.00139909	0.00137457	0.000719942	0.00136351	0.000432526	0.000332336	0.00224719	0.0024858	0.00495868	0.00338524	0.00197083	0.00567108	0.000764526	0.000724638	0	0.00233879	0.00285307	0	0	0
k__Bacteria;p__TM7;c__TM7-3;o__I025	0	0	0	0	0	0	0	0	0	0	0	0	0	0	0	0	0	0	0	0	0	0	0	0	0	0	0	0	0	0	0	0	0	0	0	0	0	0	0	0	0	0	0	0.000154273	0.000334113	0	0	0	0
k__Bacteria;p__Tenericutes;c__Mollicutes;o__Acholeplasmatales	0	0	0	0	0	0	0	0	0	0	0	0	0	0	0	0	0	0	0	0	0	0	0	0	0	0	0	0	0	0	0	0	0	0	0	0	0	0	0	0	0	0	0	0	0	0	0	0	0
k__Bacteria;p__Tenericutes;c__Mollicutes;o__Anaeroplasmatales	0	0	0	0	0.000160282	0.00019988	0	0	0	0	0.000687758	0	0	0	0	0	0.000383877	0	0	0	0	0	0	0	0	0	0	0	0	0	0	0	0.000272702	0	0	0	0	0	0	0	0	0	0	0	0	0	0	0	0
k__Bacteria;p__Tenericutes;c__Mollicutes;o__Mycoplasmatales	0	0	0	0	0	0	0	0	0	0	0	0	0	0	0	0	0	0	0	0	0.000192641	0.00023218	0.00026096	0.000324465	0.00212867	0.00117028	0.00918096	0.00227273	0.0287238	0	0.000687285	0.00737941	0.000545405	0.000865052	0.000332336	0	0.00177557	0	0.00101557	0	0	0	0	0	0	0	0	0	0
k__Bacteria;p__Tenericutes;c__Mollicutes;o__Rf39	0	0	0	0	0	0	0	0	0.000153941	0	0	0	0	0	0.0022633	0.000452284	0	0	0.000496032	0	0	0	0	0	0	0	0	0	0	0	0	0	0	0	0	0	0	0	0	0	0	0	0	0	0	0	0.0018648	0.000430293	0.000458295
k__Bacteria;p__Verrucomicrobia;c__Opitutae;o__Opitutales	0	0	0	0	0	0	0	0	0	0	0	0	0	0	0	0	0	0	0	0	0	0	0	0	0	0	0	0	0	0	0	0	0	0	0	0	0	0	0	0	0	0	0	0	0	0	0	0	0
k__Bacteria;p__Verrucomicrobia;c__Verrucomicrobiae;o__Verrucomicrobiales	0.012954	0.000773844	0.00203986	0.00146163	0.000480846	0.00119928	0.00160849	0.00205479	0.000615764	0.000287894	0	0	0	0	0	0.00135685	0	0	0	0	0	0	0	0	0	0	0	0	0	0	0	0	0	0	0	0	0	0	0	0	0	0	0	0	0	0	0	0	0
k__Bacteria;p__Verrucomicrobia;c__[Spartobacteria];o__[Chthoniobacterales]	0	0	0	0	0	0	0	0	0	0	0	0	0	0	0	0	0	0	0	0	0	0	0	0	0	0.000292569	0	0	0	0	0	0	0	0	0	0	0	0	0	0	0	0	0	0	0	0	0	0	0
k__Bacteria;p__[Thermi];c__Deinococci;o__Deinococcales	0	0	0	0	0	0	0	0	0	0	0	0	0	0	0	0	0	0	0	0	0	0	0	0	0	0	0	0.00227273	0	0	0	0	0	0	0	0	0	0	0	0	0	0	0	0	0	0	0	0	0
k__Bacteria;p__[Thermi];c__Deinococci;o__Thermales	0	0	0	0	0	0	0	0	0	0	0	0	0	0	0	0	0	0	0	0	0	0	0	0	0	0	0	0	0	0	0	0	0	0	0	0	0	0	0	0	0	0	0	0	0	0	0	0	0.000229148
[truncated: 39 more columns]

## Sheet: Primary_Family
Taxon	G01	G02	G03	G04	G05	G06	G07	G08	G09	G10	M01.B	M02	M03	M04	M05.A	M06	M07	M08	M09	M10	P01.ASP	P01.D	P01.E	P01.S.AN	P01.S.CA	P01.S.CO	P02.ASP	P02.E	P02.S.AN	P02.S.CA	P02.S.CO	P03.ASP	P03.S.AN	P03.S.CA	P03.S.CO	P04.ASP	P04.D	P04.E	P04.S.AN	P04.S.CA	P04.S.CO	P05.ASP	P05.D	P05.D.ASP	P05.E	P05.S.AN	P06.ASP	P06.D	P06.E
Unassigned;Other;Other;Other;Other	0.000231321	0.000386922	0.00109838	0.000730816	0.00080141	0.00059964	0.000160849	0.000684932	0.00123153	0.00100763	0	0	0	0	0	0	0	0.00106383	0	0	0	0	0.00026096	0.00129786	0.000236518	0.000585138	0	0.00113636	0.000410341	0	0	0.00107991	0.000272702	0.00129758	0.000664673	0.000674157	0	0	0	0	0.00094518	0.000509684	0	0.00046282	0.000334113	0.000475511	0.0018648	0	0
k__Bacteria;p__Acidobacteria;c__Acidobacteria-6;o__iii1-15;f__	0	0	0	0	0	0	0	0	0	0	0	0	0	0	0	0	0	0	0	0	0	0	0	0	0	0.000292569	0	0	0	0	0	0	0	0	0	0	0	0	0	0	0	0	0	0	0	0	0	0	0
k__Bacteria;p__Acidobacteria;c__Sva0725;o__Sva0725;f__	0	0	0	0	0	0	0	0	0	0	0	0	0	0	0	0	0	0	0	0	0	0	0	0	0	0	0	0	0	0	0	0	0	0	0	0	0	0	0.000338524	0	0	0	0	0	0	0	0	0	0
k__Bacteria;p__Acidobacteria;c__[Chloracidobacteria];o__RB41;f__	0	0	0	0	0	0	0	0	0	0	0	0	0	0	0	0	0	0	0	0	0	0	0	0	0	0	0	0	0	0	0.000687285	0	0	0	0	0	0	0	0	0	0	0	0	0	0	0	0	0	0
k__Bacteria;p__Actinobacteria;Other;Other;Other	0	0	0	0.000243605	0	0	0	0	0.000153941	0	0	0	0	0	0	0	0	0	0	0	0	0	0	0	0	0	0	0	0	0	0	0	0	0	0	0	0	0	0	0	0	0	0	0	0	0	0	0	0
k__Bacteria;p__Actinobacteria;c__Acidimicrobiia;o__Acidimicrobiales;f__	0	0.000193461	0	0	0.000160282	0	0	0	0	0	0	0	0	0	0	0	0	0	0	0	0	0	0	0.000648929	0	0.000292569	0	0	0	0	0.00137457	0	0	0	0	0	0	0	0	0	0	0	0	0	0	0	0	0	0
k__Bacteria;p__Actinobacteria;c__Acidimicrobiia;o__Acidimicrobiales;f__C111	0	0	0	0	0	0	0	0	0	0	0	0	0	0	0	0	0	0	0	0	0	0	0	0	0	0	0	0	0	0	0	0	0	0	0	0	0	0	0	0	0	0	0	0	0	0	0	0	0
k__Bacteria;p__Actinobacteria;c__Actinobacteria;o__Actinomycetales;Other	0.000231321	0	0	0	0	0	0	0	0	0	0	0	0	0	0.000377216	0	0	0	0	0	0	0	0	0	0	0	0	0	0	0	0	0.000179986	0.000272702	0	0	0	0	0	0	0	0	0	0	0	0	0	0	0	0
k__Bacteria;p__Actinobacteria;c__Actinobacteria;o__Actinomycetales;f__ACK-M1	0	0	0	0	0	0	0	0	0	0	0	0	0	0	0	0	0	0	0	0	0	0	0	0	0	0	0	0	0	0	0	0	0	0	0	0	0	0	0	0	0	0	0	0	0	0	0	0	0
k__Bacteria;p__Actinobacteria;c__Actinobacteria;o__Actinomycetales;f__Actinomycetaceae	0	0	0.000156912	0	0.000641128	0	0	0.000342466	0	0	0	0.00709995	0	0	0.000377216	0	0.00345489	0.00106383	0	0	0.0439222	0.0253076	0.032881	0.0262816	0.03193	0.0333528	0.032375	0.0420455	0.0529339	0.0521161	0.0501718	0.0817135	0.107172	0.115484	0.0960452	0.0047191	0.0170455	0.0136364	0.0169262	0.0232558	0.0198488	0.0621814	0.102174	0.0783709	0.0952222	0.109843	0.137063	0.0636833	0.0151237
k__Bacteria;p__Actinobacteria;c__Actinobacteria;o__Actinomycetales;f__Brevibacteriaceae	0	0	0	0	0	0	0	0	0	0	0	0	0	0	0	0	0	0	0	0	0	0	0	0	0	0	0	0	0	0	0	0	0	0	0.000332336	0	0	0.000413223	0	0	0	0	0	0	0	0	0	0	0
k__Bacteria;p__Actinobacteria;c__Actinobacteria;o__Actinomycetales;f__Cellulomonadaceae	0	0	0	0	0	0	0	0	0	0	0	0	0	0	0	0	0	0.000531915	0	0	0	0	0	0	0	0	0	0	0	0	0	0	0	0	0	0	0	0	0	0	0	0	0	0	0	0	0	0	0
k__Bacteria;p__Actinobacteria;c__Actinobacteria;o__Actinomycetales;f__Corynebacteriaceae	0	0	0.000627648	0.000487211	0.000320564	0	0	0	0	0	0	0.00873839	0.00404157	0.000437637	0.00188608	0.0379919	0.000383877	0.000531915	0	0	0.000385282	0.00023218	0.000521921	0.000324465	0.000473037	0.000585138	0	0	0	0.00244841	0.00274914	0	0.000272702	0.00129758	0.000664673	0	0.000710227	0.00330579	0.000338524	0.0011825	0	0	0	0	0	0.000475511	0.002331	0.000860585	0
k__Bacteria;p__Actinobacteria;c__Actinobacteria;o__Actinomycetales;f__Dermabacteraceae	0	0	0	0	0	0	0	0	0	0	0	0	0	0	0	0.000452284	0	0	0	0	0	0	0	0	0	0	0	0	0	0	0	0	0	0	0	0	0	0	0	0	0	0	0	0	0	0	0	0	0
k__Bacteria;p__Actinobacteria;c__Actinobacteria;o__Actinomycetales;f__Dietziaceae	0	0	0	0	0	0	0	0	0	0	0	0	0	0	0	0	0	0	0	0	0	0	0	0	0	0	0	0	0	0	0	0	0	0	0	0	0	0	0	0	0	0	0	0	0	0	0	0	0
k__Bacteria;p__Actinobacteria;c__Actinobacteria;o__Actinomycetales;f__Geodermatophilaceae	0	0	0	0	0	0	0	0	0.000307882	0	0	0	0	0	0	0	0	0	0	0	0	0	0	0	0	0	0	0.00113636	0	0.000349773	0	0	0	0	0	0	0	0	0	0	0	0	0	0	0	0	0	0	0
k__Bacteria;p__Actinobacteria;c__Actinobacteria;o__Actinomycetales;f__Intrasporangiaceae	0	0	0	0	0	0	0	0	0	0	0	0	0	0	0	0	0	0	0	0	0	0	0	0	0	0	0	0	0.000820681	0	0	0	0.000272702	0	0	0	0	0	0	0	0	0	0	0	0	0	0	0	0
k__Bacteria;p__Actinobacteria;c__Actinobacteria;o__Actinomycetales;f__Microbacteriaceae	0	0	0	0	0	0	0	0	0	0	0	0	0	0	0	0	0	0	0	0	0	0	0	0	0	0	0	0	0	0	0.000687285	0	0	0	0	0	0	0	0.000338524	0	0	0	0.000724638	0	0	0.000475511	0	0	0
k__Bacteria;p__Actinobacteria;c__Actinobacteria;o__Actinomycetales;f__Micrococcaceae	0	0	0	0	0.000160282	0	0.000160849	0.000342466	0	0	0	0.00163845	0	0	0	0.000452284	0	0.000531915	0	0	0.0350607	0.0290225	0.0446242	0.0262816	0.0354778	0.0236981	0.0529113	0.0352273	0.0631924	0.023085	0.0357388	0.0741541	0.0370875	0.0640138	0.0624792	0.0155056	0.0539773	0.0119835	0.0216655	0.0197083	0.0245747	0.0374618	0.0318841	0.0245295	0.0287337	0.0461246	0.0041958	0.0197935	0.00183318
k__Bacteria;p__Actinobacteria;c__Actinobacteria;o__Actinomycetales;f__Micromonosporaceae	0	0	0	0	0	0	0	0	0	0	0	0	0	0	0	0	0	0	0	0	0	0	0	0	0	0	0	0	0	0	0	0	0	0	0	0	0	0	0	0	0	0	0	0	0	0	0	0	0
k__Bacteria;p__Actinobacteria;c__Actinobacteria;o__Actinomycetales;f__Mycobacteriaceae	0	0	0	0	0.000160282	0	0	0	0	0	0	0	0	0	0	0	0	0	0	0	0	0	0	0	0	0	0	0	0	0	0	0	0	0	0	0	0	0	0	0	0	0	0	0	0	0	0	0	0
k__Bacteria;p__Actinobacteria;c__Actinobacteria;o__Actinomycetales;f__Nocardiaceae	0	0	0	0	0	0	0	0	0	0	0	0	0	0	0	0	0	0	0	0	0	0	0.00026096	0	0	0	0	0	0	0	0	0	0	0	0	0	0	0	0	0.000394166	0	0	0	0	0	0	0	0	0
k__Bacteria;p__Actinobacteria;c__Actinobacteria;o__Actinomycetales;f__Nocardioidaceae	0	0	0.000156912	0	0	0	0	0	0	0	0	0	0	0	0	0.000452284	0	0	0	0	0	0	0	0	0	0	0	0	0	0	0	0	0	0	0	0	0	0	0	0	0	0	0	0	0.000668226	0	0	0	0
k__Bacteria;p__Actinobacteria;c__Actinobacteria;o__Actinomycetales;f__Nocardiopsaceae	0	0	0	0	0	0	0	0	0	0	0	0	0	0	0	0	0	0	0	0	0	0	0	0	0	0	0	0	0	0	0	0	0	0	0	0	0	0	0	0	0	0	0	0	0	0	0	0	0
k__Bacteria;p__Actinobacteria;c__Actinobacteria;o__Actinomycetales;f__Propionibacteriaceae	0	0.000193461	0	0	0	0	0	0	0	0	0	0	0	0	0	0.000904568	0	0	0	0	0.000192641	0	0.00026096	0.000324465	0.000236518	0.000585138	0	0	0	0	0.000687285	0	0	0	0.000332336	0.000224719	0	0	0.000677048	0.000788333	0	0	0.000724638	0	0.000334113	0	0.0004662	0	0
k__Bacteria;p__Actinobacteria;c__Actinobacteria;o__Actinomycetales;f__Pseudonocardiaceae	0	0	0	0	0	0	0	0	0.000153941	0	0	0	0	0	0	0	0	0	0	0	0	0	0	0	0	0	0	0	0	0	0	0	0	0	0	0	0	0	0	0	0	0	0	0	0	0	0	0	0
k__Bacteria;p__Actinobacteria;c__Actinobacteria;o__Actinomycetales;f__Sporichthyaceae	0	0	0	0	0	0	0	0	0	0	0	0	0	0	0	0	0	0	0	0	0	0	0	0.000324465	0	0	0	0	0	0	0	0	0	0	0	0	0	0	0	0	0	0	0	0	0	0	0	0	0
k__Bacteria;p__Actinobacteria;c__Actinobacteria;o__Actinomycetales;f__Streptomycetaceae	0	0	0	0	0	0	0	0	0	0	0	0	0	0	0	0	0	0	0	0	0	0	0	0	0	0	0	0	0	0	0.000687285	0	0	0	0	0	0	0	0	0	0	0	0	0	0	0	0	0	0
k__Bacteria;p__Actinobacteria;c__Actinobacteria;o__Bifidobacteriales;f__Bifidobacteriaceae	0.000925283	0.000193461	0	0	0	0.00019988	0	0	0.000153941	0	0.00481431	0	0.00230947	0.000437637	0.019238	0	0.0084453	0.012766	0.0014881	0.00488334	0.000385282	0.000928721	0	0	0	0.000292569	0.000241604	0	0.000820681	0.00209864	0.00274914	0	0.00109081	0	0	0.000449438	0.000355114	0.000413223	0.000677048	0.000394166	0.00094518	0	0	0	0.000334113	0	0	0	0
k__Bacteria;p__Actinobacteria;c__Coriobacteriia;o__Coriobacteriales;f__Coriobacteriaceae	0.0226694	0.00270845	0.00815942	0.0046285	0.0017631	0.0009994	0.000160849	0.00650685	0.00184729	0.00115158	0.00756534	0.00163845	0.00288684	0.000437637	0.0230102	0.00135685	0.00115163	0.00159574	0	0.00705372	0.00211905	0.000928721	0.000782881	0.00227125	0.000946074	0.00117028	0	0.00340909	0.00533443	0.00174886	0.00343643	0.00179986	0.00518135	0.00778547	0.00697906	0	0.000710227	0	0.000677048	0	0.00047259	0.000509684	0.00289855	0.00123419	0.00233879	0.00285307	0.0018648	0.00516351	0.00160403
k__Bacteria;p__Actinobacteria;c__MB-A2-108;o__0319-7L14;f__	0	0	0	0	0.000160282	0	0	0	0	0	0	0	0	0	0	0	0	0	0	0	0	0	0	0	0	0.000292569	0	0	0	0	0	0	0	0	0	0	0	0	0	0	0	0	0	0	0	0	0	0	0
k__Bacteria;p__Actinobacteria;c__Nitriliruptoria;o__Euzebyales;f__Euzebyaceae	0	0	0	0	0	0.00019988	0	0	0	0	0	0	0	0	0	0	0	0	0	0	0	0	0	0	0	0	0	0	0	0	0	0	0	0	0	0	0	0	0	0	0	0	0	0	0	0	0	0	0
k__Bacteria;p__Actinobacteria;c__Nitriliruptoria;o__Nitriliruptorales;f__Nitriliruptoraceae	0	0	0	0	0	0	0.000160849	0	0	0	0	0	0	0	0	0	0	0	0	0	0	0	0	0	0	0	0	0	0	0	0	0	0	0	0	0	0	0	0	0	0	0	0	0	0	0	0	0	0
k__Bacteria;p__Actinobacteria;c__Rubrobacteria;o__Rubrobacterales;f__Rubrobacteraceae	0	0.000193461	0	0	0	0	0.000160849	0	0.000153941	0	0	0	0	0	0	0	0	0	0	0	0	0	0	0.000324465	0	0	0	0	0	0	0.00137457	0	0	0	0	0	0	0	0	0	0	0	0	0	0	0	0	0	0
k__Bacteria;p__Actinobacteria;c__Thermoleophilia;o__Gaiellales;f__AK1AB1_02E	0	0	0	0	0	0	0	0	0	0	0	0	0	0	0	0	0	0	0	0	0	0	0	0	0	0	0	0	0	0	0	0	0	0	0	0	0	0	0	0	0	0	0	0	0	0	0	0	0
k__Bacteria;p__Actinobacteria;c__Thermoleophilia;o__Gaiellales;f__Gaiellaceae	0	0	0	0	0.000160282	0	0	0	0	0	0	0	0	0	0	0	0	0	0	0	0	0	0	0	0	0	0	0	0	0	0	0	0	0	0	0	0	0	0	0	0	0	0	0	0	0	0	0	0
k__Bacteria;p__Actinobacteria;c__Thermoleophilia;o__Solirubrobacterales;f__	0	0	0	0	0	0	0	0	0	0	0	0	0	0	0	0	0	0	0	0	0	0	0	0.000324465	0	0.000585138	0	0	0	0	0.00137457	0	0	0.000865052	0	0	0	0	0	0	0	0	0	0	0	0	0	0	0
k__Bacteria;p__Actinobacteria;c__Thermoleophilia;o__Solirubrobacterales;f__Conexibacteraceae	0	0	0	0	0.000160282	0	0	0	0	0	0	0	0	0	0	0	0	0	0	0	0	0	0	0	0	0	0	0	0	0	0	0	0	0	0	0	0	0	0	0	0	0	0	0	0	0	0	0	0
k__Bacteria;p__Actinobacteria;c__Thermoleophilia;o__Solirubrobacterales;f__Patulibacteraceae	0	0	0	0	0	0	0	0	0	0	0	0	0	0	0	0	0	0	0	0	0	0	0	0	0	0.000292569	0	0	0	0	0	0	0	0	0	0	0	0	0	0	0	0	0	0	0	0	0	0	0
k__Bacteria;p__Actinobacteria;c__Thermoleophilia;o__Solirubrobacterales;f__Solirubrobacteraceae	0	0	0	0	0	0	0	0	0.000153941	0	0	0	0	0	0	0	0	0	0	0	0	0	0	0	0	0	0	0	0	0	0	0	0	0	0	0	0	0	0	0	0	0	0	0	0	0	0	0	0
k__Bacteria;p__Armatimonadetes;c__[fimbriimonadia];o__[fimbriimonadales];f__[fimbriimonadaceae]	0	0	0	0	0	0	0	0	0	0	0	0	0	0	0	0	0	0	0	0	0	0	0	0	0	0	0	0	0	0	0	0	0	0	0	0	0	0	0	0	0	0	0	0	0	0	0	0	0
k__Bacteria;p__Bacteroidetes;c__Bacteroidia;o__Bacteroidales;Other	0.000231321	0	0	0	0	0	0	0	0.000153941	0	0	0	0	0	0.00113165	0	0	0	0	0	0	0	0	0	0	0	0	0	0	0	0	0	0	0	0	0	0	0	0	0	0	0	0	0	0	0	0	0	0
k__Bacteria;p__Bacteroidetes;c__Bacteroidia;o__Bacteroidales;f__	0.000231321	0.000193461	0	0	0	0.00019988	0	0	0	0	0	0	0	0	0	0	0	0	0	0	0	0	0	0	0	0	0.000241604	0	0	0	0	0	0	0	0	0	0	0	0	0	0	0.000509684	0	0	0	0	0.0004662	0	0
k__Bacteria;p__Bacteroidetes;c__Bacteroidia;o__Bacteroidales;f__Bacteroidaceae	0.00161925	0	0	0	0.000160282	0.00039976	0	0.0010274	0	0	0	0.00163845	0.000577367	0	0	0	0	0.000531915	0	0	0	0	0	0	0	0	0	0	0	0	0	0	0	0	0	0	0.000355114	0	0	0.000394166	0.00094518	0	0	0	0	0	0	0	0
k__Bacteria;p__Bacteroidetes;c__Bacteroidia;o__Bacteroidales;f__Porphyromonadaceae	0.000462642	0.000193461	0	0.000487211	0.000320564	0	0	0	0.000153941	0	0	0	0	0	0.00301773	0	0	0	0	0	0.00616452	0.0058045	0.00756785	0.00876055	0.00875118	0.00585138	0.00362406	0.00681818	0.0176446	0.00734523	0.0178694	0.0143988	0.0179984	0.0134083	0.0222665	0.0292135	0.0735085	0.0338843	0.0534868	0.0831691	0.0562382	0.00127421	0.000724638	0.000154273	0.00167056	0.000475511	0.002331	0.00129088	0.00137489
k__Bacteria;p__Bacteroidetes;c__Bacteroidia;o__Bacteroidales;f__Prevotellaceae	0.00208189	0.000386922	0.00203986	0	0.00705241	0.00479712	0.00659482	0.00890411	0.000307882	0	0.000687758	0	0.00115473	0.000875274	0.0113165	0.000452284	0.000383877	0	0	0	0.0911192	0.0763873	0.085595	0.108371	0.110691	0.103862	0.0920512	0.139773	0.114485	0.0993354	0.0852234	0.0979122	0.15544	0.0817474	0.167165	0.0305618	0.0355114	0.0487603	0.0477319	0.0721324	0.0997164	0.133537	0.0456522	0.00046282	0.106582	0.0941512	0.145921	0.045611	0.0137489
k__Bacteria;p__Bacteroidetes;c__Bacteroidia;o__Bacteroidales;f__Rikenellaceae	0.0011566	0	0.000941472	0.000974421	0	0.00059964	0.00112594	0.000342466	0.000153941	0	0	0	0	0	0	0	0	0.000531915	0	0	0	0	0	0	0	0	0	0	0	0	0	0	0	0	0	0	0	0	0	0	0	0	0	0	0	0	0	0	0
k__Bacteria;p__Bacteroidetes;c__Bacteroidia;o__Bacteroidales;f__S24-7	0.281286	0.0119946	0.153617	0.0241169	0.0400705	0.0501699	0.0226797	0.129795	0.0284791	0.00575788	0.10729	0.0185691	0.00923788	0.00218818	0.15994	0.171416	0.0760077	0.141489	0.264385	0.00596853	0	0	0	0	0	0	0	0	0	0	0	0	0	0	0	0	0	0	0	0	0	0	0	0	0	0	0	0	0
k__Bacteria;p__Bacteroidetes;c__Bacteroidia;o__Bacteroidales;f__[Odoribacteraceae]	0	0	0	0	0	0.00039976	0	0	0	0	0	0	0	0	0	0	0	0	0	0	0	0	0	0	0	0	0	0	0	0	0	0	0	0	0	0	0	0	0	0	0	0	0	0	0	0	0	0	0
k__Bacteria;p__Bacteroidetes;c__Bacteroidia;o__Bacteroidales;f__[Paraprevotellaceae]	0	0	0.00078456	0.000487211	0.000160282	0.00039976	0.000321699	0.0010274	0	0.000143947	0	0	0	0	0	0	0	0	0	0	0.000577923	0.00325052	0.00234864	0.0107073	0.00212867	0.010825	0.00289925	0.0125	0.00369307	0.010843	0.00687285	0.0107991	0.00818107	0.0371972	0.00664673	0.00157303	0.00426136	0.00247934	0.00473934	0.00551833	0.00283554	0.00611621	0.00144928	0	0.00601403	0.00380409	0.00512821	0.00215146	0.00137489
k__Bacteria;p__Bacteroidetes;c__Cytophagia;o__Cytophagales;f__Cytophagaceae	0	0	0	0	0	0	0	0	0	0	0	0	0	0	0	0	0	0	0	0	0	0	0	0	0	0	0	0	0	0	0	0	0	0	0	0	0	0	0	0	0	0	0	0	0	0	0	0	0
k__Bacteria;p__Bacteroidetes;c__Cytophagia;o__Cytophagales;f__flammeovirgaceae	0	0	0	0	0	0	0.000160849	0	0	0	0	0	0	0	0	0	0	0	0	0	0	0	0	0	0	0	0	0	0	0	0	0	0	0	0	0	0	0	0	0	0	0	0	0	0	0	0	0	0
k__Bacteria;p__Bacteroidetes;c__flavobacteriia;o__flavobacteriales;f__flavobacteriaceae	0	0	0	0	0	0	0	0	0	0	0	0	0	0	0	0	0	0	0	0	0.00154113	0.0034827	0.00208768	0.00129786	0.00236518	0.00175541	0.00169123	0	0.000820681	0.00244841	0	0.00179986	0.00218162	0.00216263	0.00199402	0.011236	0.0177557	0.0227273	0.0162492	0.0161608	0.0127599	0.000254842	0	0	0	0.000475511	0.002331	0.000430293	0
k__Bacteria;p__Bacteroidetes;c__flavobacteriia;o__flavobacteriales;f__[Weeksellaceae]	0	0	0	0	0	0	0	0	0	0	0	0	0	0	0	0	0	0	0	0	0	0	0.000782881	0.000973394	0.000473037	0.000585138	0	0	0.00123102	0.000349773	0	0	0	0	0	0.000449438	0.000355114	0	0	0	0.00047259	0	0	0	0.000668226	0.000475511	0	0	0
k__Bacteria;p__Bacteroidetes;c__Sphingobacteriia;o__Sphingobacteriales;f__Sphingobacteriaceae	0	0	0	0	0	0	0	0	0	0	0	0	0	0	0	0	0	0	0	0	0	0	0	0	0	0	0	0	0	0	0	0	0	0	0	0	0	0	0	0	0	0	0	0	0	0	0	0	0
k__Bacteria;p__Bacteroidetes;c__[Rhodothermi];o__[Rhodothermales];f__Rhodothermaceae	0	0.000193461	0.000156912	0	0	0	0.000643397	0.000342466	0	0	0	0	0	0	0	0	0	0	0	0	0	0	0	0	0	0	0	0	0	0	0	0	0	0	0	0	0	0	0	0	0	0	0	0	0	0	0	0	0
k__Bacteria;p__Bacteroidetes;c__[Saprospirae];o__[Saprospirales];f__Chitinophagaceae	0	0	0	0	0	0	0.000160849	0	0	0	0	0	0	0	0	0	0	0	0	0	0	0	0	0	0	0	0	0	0	0	0	0	0	0	0	0	0	0	0	0	0	0	0	0	0	0	0	0	0
k__Bacteria;p__Bacteroidetes;c__[Saprospirae];o__[Saprospirales];f__Saprospiraceae	0	0	0	0	0	0	0	0	0	0	0	0	0	0	0	0	0	0	0	0	0	0	0	0	0.000236518	0	0	0	0	0	0	0	0	0	0	0	0	0	0	0	0	0	0	0	0	0	0	0	0
k__Bacteria;p__Chloroflexi;c__Anaerolineae;o__SBR1031;f__A4b	0	0	0	0	0	0	0	0	0	0	0	0	0	0	0	0	0	0	0	0	0	0	0	0	0	0	0	0	0	0	0	0	0	0	0	0	0	0	0	0	0	0	0	0	0	0	0	0	0
k__Bacteria;p__Chloroflexi;c__Chloroflexi;o__AKIW781;f__	0	0	0	0	0	0	0	0	0	0	0	0	0	0	0	0	0	0	0	0	0	0	0	0	0	0	0	0.00227273	0	0	0	0	0	0	0	0	0	0	0	0	0	0	0	0	0	0	0	0	0
k__Bacteria;p__Chloroflexi;c__Ktedonobacteria;o__TK10;f__	0	0	0	0	0	0	0	0	0	0	0	0	0	0	0	0	0	0	0	0	0	0	0	0.000324465	0	0	0	0	0	0	0	0	0	0	0	0	0	0	0	0	0	0	0	0	0	0	0	0	0
k__Bacteria;p__Chloroflexi;c__Thermomicrobia;o__;f__	0	0	0	0	0	0	0	0	0	0	0	0	0	0	0	0	0	0	0	0	0	0	0	0	0	0	0	0	0	0	0	0	0	0	0	0	0	0.000826446	0	0	0	0	0	0	0	0	0	0	0
k__Bacteria;p__Cyanobacteria;c__4C0d-2;o__YS2;f__	0	0	0	0.000243605	0	0	0	0	0	0	0	0	0	0	0	0	0	0	0	0	0	0	0	0	0	0	0	0	0	0	0	0	0	0	0	0	0	0	0	0	0	0	0	0	0	0	0	0	0
k__Bacteria;p__Cyanobacteria;c__Chloroplast;o__Chlorophyta;f__	0	0	0	0	0	0	0.000160849	0	0	0	0	0	0	0	0	0	0	0	0	0	0	0	0	0	0	0	0	0	0	0	0	0	0	0	0	0	0	0	0	0	0	0	0	0	0	0	0	0	0
k__Bacteria;p__Cyanobacteria;c__Chloroplast;o__Chlorophyta;f__Ulvophyceae	0	0	0	0	0	0	0	0	0	0	0	0	0	0	0	0	0	0	0	0	0.000577923	0.0011609	0	0	0	0	0	0	0.000410341	0	0	0.00179986	0.000272702	0	0	0.00359551	0.00355114	0	0	0	0	0	0	0	0	0	0.0004662	0.000430293	0
k__Bacteria;p__Cyanobacteria;c__Chloroplast;o__Streptophyta;f__	0	0	0.000156912	0.000243605	0	0.00019988	0	0.000342466	0	0.000143947	0	0	0	0	0	0	0	0	0	0	0	0	0	0	0	0	0	0	0	0	0	0	0	0	0	0	0	0	0	0	0	0	0	0	0	0	0	0	0
k__Bacteria;p__Cyanobacteria;c__Nostocophycideae;o__Nostocales;f__	0	0	0	0	0	0	0	0	0	0	0	0	0	0	0	0	0	0	0	0	0	0	0	0	0	0	0	0	0	0	0	0	0	0	0	0	0	0	0	0	0	0	0	0	0	0	0	0	0
k__Bacteria;p__Cyanobacteria;c__Oscillatoriophycideae;o__Oscillatoriales;f__Phormidiaceae	0	0.000193461	0	0	0	0	0	0.000342466	0.000153941	0	0	0	0	0	0	0	0	0	0	0	0	0	0	0	0	0	0	0	0	0	0	0	0	0	0	0	0	0	0	0	0	0	0	0	0	0	0	0	0
k__Bacteria;p__firmicutes;Other;Other;Other	0	0	0	0	0	0	0	0	0	0	0	0	0	0	0	0	0	0	0	0	0	0	0	0	0	0	0	0	0	0	0	0	0	0	0	0	0	0	0	0	0	0	0	0	0	0	0	0	0
k__Bacteria;p__firmicutes;c__Bacilli;Other;Other	0	0	0	0	0	0	0	0	0	0	0	0	0	0	0	0	0	0	0	0	0	0	0	0	0	0	0	0	0	0	0	0	0	0	0	0	0.000355114	0	0	0	0	0	0	0	0	0	0	0	0
k__Bacteria;p__firmicutes;c__Bacilli;o__Bacillales;Other	0.000231321	0	0.000313824	0	0	0	0.000160849	0	0	0	0	0.00054615	0	0	0	0.000904568	0	0	0	0	0.000192641	0.00023218	0.00026096	0.000648929	0.00212867	0.000292569	0.000241604	0	0.000820681	0	0	0	0	0	0.000664673	0	0.000355114	0.000413223	0.000338524	0.00157667	0	0	0	0	0.000334113	0	0	0.000430293	0
k__Bacteria;p__firmicutes;c__Bacilli;o__Bacillales;f__	0	0	0	0	0	0	0	0	0	0	0	0	0	0	0	0	0	0	0	0	0	0	0	0	0	0	0	0	0	0	0	0	0	0	0	0	0	0	0	0	0	0	0	0	0	0	0	0	0
k__Bacteria;p__firmicutes;c__Bacilli;o__Bacillales;f__Alicyclobacillaceae	0	0	0	0	0.000160282	0	0	0	0	0	0	0	0	0	0	0	0	0	0	0	0	0	0	0	0	0	0	0	0	0	0	0	0	0	0	0	0	0	0	0	0	0	0	0	0	0	0	0	0
k__Bacteria;p__firmicutes;c__Bacilli;o__Bacillales;f__Bacillaceae	0	0	0.000156912	0	0.0251643	0	0.000321699	0.000342466	0	0	0	0	0	0	0	0	0	0	0	0	0	0	0	0.000324465	0	0	0	0	0	0	0	0	0	0	0	0	0	0	0	0	0.00047259	0	0	0	0	0	0	0	0
k__Bacteria;p__firmicutes;c__Bacilli;o__Bacillales;f__Listeriaceae	0	0	0	0	0	0	0	0	0	0	0	0	0	0	0	0	0	0	0	0	0	0	0	0	0	0	0	0	0	0	0.000687285	0	0	0	0	0	0	0	0	0.000788333	0	0	0.00217391	0	0	0	0	0.000430293	0.000229148
k__Bacteria;p__firmicutes;c__Bacilli;o__Bacillales;f__Paenibacillaceae	0	0	0	0	0	0	0	0	0	0	0	0	0	0	0	0	0	0	0	0	0	0	0	0	0	0	0	0	0	0	0	0	0	0	0	0	0	0	0	0	0	0	0	0	0	0	0	0	0
k__Bacteria;p__firmicutes;c__Bacilli;o__Bacillales;f__Planococcaceae	0	0	0	0	0	0	0	0	0	0	0	0	0	0	0	0	0.000383877	0	0	0	0	0	0	0.000324465	0	0	0	0	0	0	0	0	0	0	0	0	0	0	0	0	0	0	0	0	0	0	0	0	0
k__Bacteria;p__firmicutes;c__Bacilli;o__Bacillales;f__Staphylococcaceae	0	0	0	0.000243605	0	0	0	0	0	0	0	0	0	0	0	0	0.000383877	0	0	0	0.000577923	0.00023218	0	0.000648929	0	0.000292569	0	0	0	0	0	0	0	0	0.000332336	0	0	0.000413223	0	0.000394166	0	0	0	0	0	0	0	0	0
k__Bacteria;p__firmicutes;c__Bacilli;o__Bacillales;f__[Exiguobacteraceae]	0	0	0	0	0	0	0	0	0	0	0	0	0	0	0	0	0	0	0	0	0	0	0	0	0	0	0	0	0	0	0	0	0	0	0	0	0	0	0	0	0	0	0	0	0	0	0	0	0
k__Bacteria;p__firmicutes;c__Bacilli;o__Gemellales;f__Gemellaceae	0	0	0	0	0	0	0	0.000342466	0	0	0	0	0	0	0.000754432	0	0	0	0	0	0.015026	0.0229858	0.0247912	0.0162232	0.025071	0.0260386	0.0176371	0.0113636	0.0270825	0.0237845	0.0357388	0.0489561	0.0417235	0.0467128	0.0531738	0.22427	0.143111	0.205785	0.174001	0.16555	0.195652	0.0104485	0.0333333	0.0165073	0.0157033	0.0242511	0.0358974	0.055938	0.00412466
k__Bacteria;p__firmicutes;c__Bacilli;o__Lactobacillales;f__	0	0	0	0	0	0	0	0	0	0	0	0	0	0	0	0	0	0	0	0	0	0.00023218	0	0	0	0	0	0	0	0	0	0	0	0	0	0	0	0	0	0	0	0	0	0	0	0	0	0	0
k__Bacteria;p__firmicutes;c__Bacilli;o__Lactobacillales;f__Aerococcaceae	0	0	0	0	0	0	0	0	0	0	0	0.0010923	0	0	0	0	0	0	0	0	0	0	0.00026096	0	0.000236518	0.000292569	0	0.00113636	0	0	0	0.00233981	0.000272702	0	0.000997009	0.0011236	0.00106534	0.000413223	0.00169262	0.00433583	0.00283554	0	0	0	0	0	0	0	0
k__Bacteria;p__firmicutes;c__Bacilli;o__Lactobacillales;f__Carnobacteriaceae	0	0	0	0	0	0	0.000482548	0	0	0	0.000687758	0.00163845	0	0	0	0	0.000383877	0	0	0	0.01021	0.0150917	0.0161795	0.00843608	0.0101703	0.00819193	0.0263349	0.0215909	0.0299549	0.0223854	0.0316151	0.0237581	0.0166349	0.0125433	0.0172815	0.021573	0.043679	0.0227273	0.0396073	0.0417816	0.0430057	0.0466361	0.0652174	0.0475162	0.0551286	0.0518307	0.0177156	0.0942341	0.00229148
k__Bacteria;p__firmicutes;c__Bacilli;o__Lactobacillales;f__Enterococcaceae	0	0	0.000156912	0	0	0	0	0	0	0	0	0	0	0	0	0.000452284	0	0	0	0.000542594	0.000192641	0	0.00026096	0	0	0	0.000241604	0	0	0	0	0.000179986	0	0	0	0	0	0	0	0	0	0	0	0.000154273	0	0	0	0	0
k__Bacteria;p__firmicutes;c__Bacilli;o__Lactobacillales;f__Lactobacillaceae	0.544992	0.944477	0.78707	0.925944	0.829139	0.895862	0.931157	0.743493	0.883467	0.96718	0.818432	0.915347	0.933603	0.984245	0.654847	0.706468	0.850672	0.604787	0.565476	0.887683	0.000192641	0.00023218	0.000782881	0	0	0	0	0	0	0	0	0.000359971	0	0	0	0	0.000355114	0.00206612	0	0	0	0.00229358	0.000724638	0.000308547	0.000334113	0.000475511	0.0004662	0	0
k__Bacteria;p__firmicutes;c__Bacilli;o__Lactobacillales;f__Leuconostocaceae	0	0	0	0	0	0	0	0	0	0	0	0.00054615	0	0	0	0	0	0	0	0	0	0	0	0	0	0	0	0	0	0	0	0	0	0	0	0	0	0	0	0	0	0	0	0	0	0	0	0	0
k__Bacteria;p__firmicutes;c__Bacilli;o__Lactobacillales;f__Streptococcaceae	0.000231321	0.000386922	0.00078456	0	0.000961693	0.00019988	0.000804246	0.00410959	0	0.000719735	0	0.0103768	0.01097	0.000437637	0.00792154	0.000904568	0.00307102	0.00691489	0.00446429	0	0.710268	0.742744	0.676148	0.663206	0.647114	0.664716	0.675284	0.568182	0.501436	0.629241	0.550515	0.522318	0.417235	0.442042	0.382187	0.586517	0.448509	0.511157	0.482397	0.435948	0.421078	0.609837	0.58913	0.786177	0.573004	0.540181	0.517016	0.601119	0.940422
k__Bacteria;p__firmicutes;c__Bacilli;o__Turicibacterales;f__Turicibacteraceae	0	0	0	0	0	0	0	0	0	0	0.000687758	0	0.00230947	0.00218818	0.00301773	0	0.0130518	0.0196809	0.00644841	0.0303852	0	0	0	0	0	0	0	0	0	0	0	0	0	0	0	0	0	0	0	0	0	0	0	0	0	0	0	0	0
k__Bacteria;p__firmicutes;c__Clostridia;o__Clostridiales;Other	0.00185057	0	0.000627648	0.000243605	0	0	0.000160849	0.0010274	0.000307882	0	0.00275103	0	0.000577367	0.000437637	0.00113165	0.000452284	0.000383877	0.000531915	0.0014881	0	0.000385282	0	0.00026096	0	0	0	0	0	0	0	0	0	0	0	0	0	0	0	0	0	0	0.000254842	0	0	0	0	0	0	0
k__Bacteria;p__firmicutes;c__Clostridia;o__Clostridiales;f__	0.0421004	0.0116077	0.0169465	0.0116931	0.0131431	0.019988	0.0157632	0.0359589	0.0427956	0.0102202	0.0206327	0.00983069	0.00577367	0.00175055	0.038476	0.0266848	0.00422265	0.0329787	0.0565476	0.00325556	0.000192641	0	0	0	0.000236518	0	0	0	0	0	0	0.000359971	0	0	0	0	0	0	0	0	0	0.000764526	0.000724638	0	0	0.000475511	0	0	0
k__Bacteria;p__firmicutes;c__Clostridia;o__Clostridiales;f__Clostridiaceae	0.000462642	0.000386922	0.000470736	0	0	0	0	0	0	0	0.00137552	0	0.00288684	0.000437637	0.0109393	0.00361827	0.00652591	0.012766	0.0119048	0.00922409	0	0.00023218	0	0	0	0	0	0	0.000410341	0	0	0	0	0	0	0	0	0.000413223	0	0	0	0	0	0	0	0	0.0004662	0	0
k__Bacteria;p__firmicutes;c__Clostridia;o__Clostridiales;f__Dehalobacteriaceae	0	0	0.000156912	0	0	0	0	0.000342466	0.000307882	0	0	0	0	0	0	0	0	0	0	0	0	0	0	0	0	0	0	0	0	0	0	0	0	0	0	0	0	0	0	0	0	0	0	0	0	0	0	0	0
k__Bacteria;p__firmicutes;c__Clostridia;o__Clostridiales;f__Eubacteriaceae	0	0	0	0	0	0	0	0	0	0	0	0	0	0	0	0	0	0	0	0	0	0	0.00026096	0	0	0.000585138	0	0	0	0	0	0	0	0	0	0	0	0	0	0	0	0	0	0	0	0	0	0	0
k__Bacteria;p__firmicutes;c__Clostridia;o__Clostridiales;f__Lachnospiraceae	0.0305344	0.0108338	0.0134944	0.0153471	0.00961693	0.011593	0.00900756	0.0287671	0.0178571	0.00834893	0.0281981	0.0114691	0.0150115	0.00306346	0.0290456	0.0176391	0.00652591	0.0244681	0.0272817	0.0157352	0.00288962	0.00371488	0.00339248	0.00259572	0.00331126	0.00263312	0.00483209	0.00227273	0.00328272	0.00489682	0.0109966	0.00989921	0.0149986	0.00475779	0.0189432	0.00314607	0.00142045	0.00206612	0.00372376	0.00630666	0.00519849	0.00840979	0.00942029	0.00262265	0.00601403	0.0085592	0.0121212	0.0060241	0.000687443
k__Bacteria;p__firmicutes;c__Clostridia;o__Clostridiales;f__Peptococcaceae	0	0	0	0	0	0	0	0	0	0	0	0	0	0	0.000377216	0.000904568	0.000383877	0.00106383	0.000992063	0	0.000192641	0	0	0	0	0	0	0	0	0	0	0	0	0	0	0	0	0	0	0	0	0	0	0	0	0	0.0004662	0	0
k__Bacteria;p__firmicutes;c__Clostridia;o__Clostridiales;f__Peptostreptococcaceae	0	0	0	0	0	0	0	0	0	0	0	0	0	0	0	0	0	0	0	0	0.00250433	0.00278616	0.0026096	0.00486697	0.00402081	0.00702165	0	0	0.000410341	0.00104932	0.00137457	0	0	0	0	0.00382022	0.00355114	0.00330579	0.00541638	0.00788333	0.00567108	0	0	0.00046282	0	0.00142653	0.0032634	0.00129088	0.000229148
k__Bacteria;p__firmicutes;c__Clostridia;o__Clostridiales;f__Ruminococcaceae	0.0298404	0.00928613	0.00580574	0.00730816	0.00817439	0.00839496	0.00482548	0.025	0.0180111	0.00345473	0.00550206	0.0010923	0.00461894	0.000875274	0.013957	0.00587969	0.00230326	0.00744681	0.0119048	0.0086815	0	0	0	0	0	0	0	0	0	0	0	0	0	0	0	0	0	0	0	0	0.00047259	0	0	0	0	0	0	0	0
k__Bacteria;p__firmicutes;c__Clostridia;o__Clostridiales;f__Veillonellaceae	0	0	0.000313824	0	0.000160282	0	0.000160849	0	0	0	0	0.0010923	0.000577367	0	0.00188608	0.000452284	0.000383877	0.00106383	0	0.000542594	0.0367945	0.0287903	0.0472338	0.0597015	0.0484863	0.0558806	0.0623339	0.107955	0.114485	0.089192	0.127148	0.0579554	0.0899918	0.0947232	0.0923895	0.0182022	0.0450994	0.0359504	0.0484089	0.0480883	0.0359168	0.0667686	0.0630435	0.0356371	0.0862011	0.0903471	0.0685315	0.0765921	0.0105408
k__Bacteria;p__firmicutes;c__Clostridia;o__Clostridiales;f__[Acidaminobacteraceae]	0	0	0	0	0	0	0	0	0	0	0	0	0	0	0	0	0	0	0	0	0	0	0	0	0	0	0	0	0	0	0	0	0	0	0	0	0	0	0	0.000394166	0	0	0	0	0	0	0	0	0
k__Bacteria;p__firmicutes;c__Clostridia;o__Clostridiales;f__[Mogibacteriaceae]	0.000231321	0.000193461	0	0.000243605	0	0	0.000643397	0	0	0	0	0	0.000577367	0	0.00150886	0.000452284	0	0	0	0	0.00443075	0.00255398	0.00313152	0.00421804	0.00496689	0.00263312	0.00120802	0.00340909	0.00123102	0.00104932	0.000687285	0.00161987	0.00272702	0.00129758	0.00465271	0.000898876	0.000355114	0.000826446	0.00101557	0.00275916	0.00141777	0.000509684	0.000724638	0.00046282	0.00100234	0	0.00559441	0.00129088	0.000687443
k__Bacteria;p__firmicutes;c__Clostridia;o__Clostridiales;f__[Tissierellaceae]	0	0	0	0	0	0.00059964	0.000160849	0	0	0	0	0.0054615	0.00115473	0.000875274	0.00905319	0.0167345	0.000383877	0.00106383	0	0	0.00134849	0.0011609	0.000521921	0.000648929	0.000709555	0.00117028	0	0	0.000410341	0.00174886	0.00137457	0.000539957	0.00218162	0.00129758	0.000332336	0.000449438	0.000355114	0.00413223	0	0	0	0	0	0	0.000668226	0	0.0004662	0.000860585	0.000229148
k__Bacteria;p__firmicutes;c__Erysipelotrichi;o__Erysipelotrichales;f__Erysipelotrichaceae	0.00208189	0.000193461	0.000627648	0.000243605	0	0	0.000160849	0	0.000461823	0	0.000687758	0.0010923	0.0017321	0.000437637	0.00377216	0.00180914	0.0203455	0.126064	0.047123	0.0260445	0.00288962	0.00208962	0.00365344	0.00421804	0.00283822	0.00321826	0.00362406	0.00227273	0.00410341	0.00349773	0.000687285	0.000899928	0.000818107	0.000865052	0.000664673	0.000898876	0.00390625	0.00247934	0.00169262	0.00275916	0.00047259	0.00127421	0.00652174	0.00092564	0.00133645	0.00332858	0.00932401	0.00172117	0.00114574
k__Bacteria;p__fusobacteria;c__fusobacteriia;o__fusobacteriales;f__fusobacteriaceae	0	0	0	0	0.000160282	0	0	0	0	0	0	0.00054615	0	0	0	0	0	0	0	0	0.00308226	0.00371488	0.00391441	0.0197923	0.00473037	0.014921	0.0057985	0.0147727	0.00615511	0.00734523	0.00962199	0.00701944	0.0297246	0.0203287	0.0126288	0.00764045	0.0117188	0.00826446	0.00880162	0.00551833	0.0113422	0.00101937	0.00144928	0.000154273	0.00133645	0.000951022	0.00699301	0.00258176	0.000458295
k__Bacteria;p__fusobacteria;c__fusobacteriia;o__fusobacteriales;f__Leptotrichiaceae	0	0	0	0	0.000160282	0	0	0.000342466	0	0	0	0	0	0	0	0	0	0	0	0	0.00134849	0.000928721	0.0013048	0.000973394	0.00212867	0.00321826	0.00217444	0.00568182	0.00246204	0.00454704	0.00549828	0.00467963	0.0160894	0.0285467	0.0225989	0.00719101	0.0145597	0.00826446	0.0108328	0.0106425	0.0137051	0.00229358	0.00144928	0.000308547	0.00167056	0.00523062	0.0041958	0.00301205	0.000687443
k__Bacteria;p__GN02;c__BD1-5;o__;f__	0	0	0	0	0	0	0	0	0	0	0	0	0	0	0	0	0	0	0	0	0	0.00023218	0	0	0	0	0	0	0	0	0	0.000359971	0	0	0	0	0.000355114	0	0	0	0	0	0	0	0	0	0	0	0
k__Bacteria;p__Gemmatimonadetes;c__;o__;f__	0	0	0	0	0	0	0	0	0.000153941	0	0	0	0	0	0	0	0	0	0	0	0	0	0	0	0	0	0	0	0	0	0	0	0	0	0	0	0	0	0	0	0	0	0	0	0	0	0	0	0
k__Bacteria;p__Gemmatimonadetes;c__Gemm-3;o__;f__	0	0	0	0	0	0.00019988	0	0	0	0	0	0	0	0	0	0	0	0	0	0	0	0	0	0.000324465	0	0	0	0.00454545	0	0	0	0	0	0	0	0	0	0	0	0	0	0	0	0	0	0	0	0	0
k__Bacteria;p__Gemmatimonadetes;c__Gemm-5;o__;f__	0	0	0	0	0	0	0	0	0	0	0	0	0	0	0	0	0	0	0	0	0	0	0	0	0	0	0	0	0	0	0.000687285	0	0	0	0	0	0	0	0	0	0	0	0	0	0	0	0	0	0
k__Bacteria;p__Gemmatimonadetes;c__Gemmatimonadetes;o__Gemmatimonadales;f__Ellin5301	0	0	0	0	0	0	0	0	0	0	0	0	0	0	0	0	0	0	0	0	0	0	0	0	0	0	0	0	0	0	0	0	0	0	0	0	0	0	0	0	0	0	0	0	0	0	0	0	0
k__Bacteria;p__Lentisphaerae;c__[Lentisphaeria];o__Victivallales;f__Victivallaceae	0	0	0	0	0	0	0	0	0	0	0	0	0	0	0	0	0	0	0	0	0	0	0	0	0	0	0	0	0	0	0	0	0	0	0	0	0	0	0	0	0	0	0	0	0	0	0	0	0
k__Bacteria;p__Planctomycetes;c__Phycisphaerae;o__Phycisphaerales;f__Phycisphaeraceae	0	0	0	0	0	0	0	0.000342466	0	0	0	0	0	0	0	0	0	0	0	0	0	0	0	0	0	0	0	0	0	0	0	0	0	0	0	0	0	0	0	0	0	0	0	0	0	0	0	0	0
k__Bacteria;p__Proteobacteria;c__Alphaproteobacteria;Other;Other	0	0	0	0	0	0	0	0	0	0	0	0	0	0	0	0	0	0	0	0	0	0	0	0	0.00118259	0	0	0	0.000820681	0	0	0.000179986	0	0	0.000332336	0	0	0	0.00169262	0	0	0	0	0	0	0	0	0	0
k__Bacteria;p__Proteobacteria;c__Alphaproteobacteria;o__;f__	0	0	0	0	0	0	0	0	0	0	0	0	0	0	0	0	0	0	0	0	0	0	0	0	0	0	0	0	0	0	0	0	0	0	0	0	0	0	0	0	0	0	0	0	0	0	0	0	0
k__Bacteria;p__Proteobacteria;c__Alphaproteobacteria;o__Caulobacterales;f__Caulobacteraceae	0	0	0	0	0	0	0	0	0	0	0	0	0	0	0	0	0	0	0	0	0	0	0	0	0	0	0	0	0	0	0	0	0	0	0	0	0	0	0	0	0	0	0	0	0	0	0	0	0
k__Bacteria;p__Proteobacteria;c__Alphaproteobacteria;o__Rf32;f__	0	0	0	0	0	0	0.000321699	0	0	0	0	0	0	0	0	0	0	0	0	0	0	0	0	0	0	0	0	0	0	0	0	0	0	0	0	0	0	0	0	0	0	0	0	0	0	0	0	0	0
k__Bacteria;p__Proteobacteria;c__Alphaproteobacteria;o__Rhizobiales;f__	0	0	0	0	0	0	0	0	0	0	0	0	0	0	0	0	0	0	0	0	0	0	0	0	0	0	0	0	0	0	0	0	0	0	0	0	0	0	0	0	0	0	0	0	0	0	0	0	0
k__Bacteria;p__Proteobacteria;c__Alphaproteobacteria;o__Rhizobiales;f__Bradyrhizobiaceae	0	0	0	0	0.000160282	0	0	0	0	0	0	0	0	0	0	0	0	0	0	0	0	0	0	0.000324465	0	0	0	0	0.000410341	0	0	0	0	0	0	0	0	0	0	0	0	0	0	0	0	0	0	0	0
k__Bacteria;p__Proteobacteria;c__Alphaproteobacteria;o__Rhizobiales;f__Brucellaceae	0	0	0	0	0	0	0	0	0	0	0	0	0	0	0	0	0	0	0	0	0	0	0	0	0	0	0	0	0	0	0	0	0	0	0	0	0	0	0	0	0	0	0	0	0	0	0	0	0
k__Bacteria;p__Proteobacteria;c__Alphaproteobacteria;o__Rhizobiales;f__Hyphomicrobiaceae	0	0	0	0	0	0	0	0	0	0	0	0	0	0	0	0	0	0	0	0	0	0	0	0	0	0	0	0	0	0	0	0	0.000272702	0	0	0	0	0	0	0	0	0	0	0	0	0	0	0	0
k__Bacteria;p__Proteobacteria;c__Alphaproteobacteria;o__Rhizobiales;f__Methylobacteriaceae	0	0	0	0	0	0	0	0	0	0	0	0	0	0	0	0	0	0	0	0	0	0	0	0	0	0	0	0	0	0	0	0	0	0	0	0	0	0	0	0	0	0	0	0	0	0	0	0	0
k__Bacteria;p__Proteobacteria;c__Alphaproteobacteria;o__Rhizobiales;f__Phyllobacteriaceae	0	0	0	0	0	0	0	0	0	0	0	0	0	0	0	0	0	0	0	0	0	0.00417924	0	0	0	0	0	0	0	0	0	0	0	0	0	0	0.00639205	0	0	0	0	0	0	0	0	0	0.002331	0	0
k__Bacteria;p__Proteobacteria;c__Alphaproteobacteria;o__Rhizobiales;f__Rhizobiaceae	0	0	0	0	0	0	0	0	0	0	0	0	0	0	0	0.000904568	0	0	0	0	0	0	0.00026096	0	0	0	0	0	0	0	0	0	0	0	0	0	0	0	0	0	0	0	0	0	0	0	0	0	0
k__Bacteria;p__Proteobacteria;c__Alphaproteobacteria;o__Rhodobacterales;f__Hyphomonadaceae	0	0	0	0	0	0	0	0	0	0	0	0	0	0	0	0	0	0	0	0	0	0	0	0	0	0	0	0	0	0	0	0	0	0	0	0	0	0	0	0	0	0	0	0	0	0	0	0	0
k__Bacteria;p__Proteobacteria;c__Alphaproteobacteria;o__Rhodobacterales;f__Rhodobacteraceae	0	0	0	0	0	0	0	0	0	0	0	0	0	0	0	0	0	0	0	0	0	0	0	0	0	0	0	0	0	0	0	0	0	0	0	0	0	0	0	0	0	0	0	0	0	0	0	0	0
k__Bacteria;p__Proteobacteria;c__Alphaproteobacteria;o__Rhodospirillales;f__Acetobacteraceae	0	0	0	0	0	0	0	0	0	0	0	0	0	0	0	0	0	0	0	0	0	0	0.000782881	0	0	0	0	0	0	0	0	0	0	0	0	0	0	0	0	0	0	0	0	0	0	0	0	0	0
k__Bacteria;p__Proteobacteria;c__Alphaproteobacteria;o__Rhodospirillales;f__Rhodospirillaceae	0	0	0	0	0	0	0	0	0	0	0	0	0	0	0	0	0	0	0	0	0	0	0	0.000324465	0	0	0	0	0	0	0	0	0	0	0.000332336	0	0	0	0	0	0	0	0	0	0	0	0	0	0
k__Bacteria;p__Proteobacteria;c__Alphaproteobacteria;o__Rickettsiales;f__	0	0	0	0	0	0	0	0	0	0	0	0	0	0	0	0	0	0	0	0	0	0	0	0	0	0	0	0	0	0	0	0	0	0	0	0	0	0	0	0	0	0	0	0	0	0	0	0	0
k__Bacteria;p__Proteobacteria;c__Alphaproteobacteria;o__Sphingomonadales;f__Sphingomonadaceae	0	0	0	0	0	0	0.000160849	0	0	0	0	0	0	0	0	0	0	0	0	0	0	0	0	0.000648929	0	0	0	0	0	0.000699545	0	0	0	0	0	0	0.000355114	0	0	0	0	0	0	0	0	0.000475511	0	0	0
k__Bacteria;p__Proteobacteria;c__Betaproteobacteria;o__Burkholderiales;f__Alcaligenaceae	0	0	0.000156912	0	0	0	0	0	0.000307882	0	0	0	0	0	0.000377216	0	0	0	0	0	0	0	0	0	0	0	0	0	0	0	0	0	0	0	0	0	0	0	0	0	0	0	0	0	0	0.000475511	0	0	0
k__Bacteria;p__Proteobacteria;c__Betaproteobacteria;o__Burkholderiales;f__Burkholderiaceae	0	0	0	0	0	0	0	0	0	0	0	0	0	0	0	0	0	0	0	0	0	0	0	0	0	0	0	0	0	0	0	0.000359971	0	0	0	0.000449438	0	0	0	0	0	0	0	0	0	0	0	0	0
k__Bacteria;p__Proteobacteria;c__Betaproteobacteria;o__Burkholderiales;f__Comamonadaceae	0	0	0	0	0	0	0	0	0	0	0	0	0	0	0	0	0	0	0	0	0	0.00023218	0.00026096	0.000648929	0	0	0	0	0.000410341	0.000349773	0	0	0	0	0.000332336	0	0	0	0.000338524	0.000394166	0	0	0	0	0	0	0	0	0
k__Bacteria;p__Proteobacteria;c__Betaproteobacteria;o__Burkholderiales;f__Oxalobacteraceae	0	0	0	0	0	0	0	0	0	0	0	0	0	0	0	0	0	0	0	0	0	0	0	0.000973394	0	0	0.000241604	0	0.00123102	0	0.000687285	0	0	0	0	0	0	0	0.00101557	0	0	0	0.000724638	0	0.000334113	0	0	0	0
k__Bacteria;p__Proteobacteria;c__Betaproteobacteria;o__MND1;f__	0	0	0	0	0	0	0	0	0.000153941	0	0	0	0	0	0	0	0	0	0	0	0	0	0	0	0	0	0	0	0	0	0	0	0	0	0	0	0	0	0	0	0	0	0	0	0	0	0	0	0
k__Bacteria;p__Proteobacteria;c__Betaproteobacteria;o__Methylophilales;f__Methylophilaceae	0	0	0	0	0	0	0	0	0	0	0	0	0	0	0	0	0	0	0	0	0	0	0	0	0	0	0	0	0	0	0	0	0	0	0	0	0	0	0	0	0	0	0	0	0	0	0	0	0
k__Bacteria;p__Proteobacteria;c__Betaproteobacteria;o__Neisseriales;f__Neisseriaceae	0	0	0	0	0.000160282	0	0	0	0	0	0	0	0	0	0	0	0	0	0	0	0.0157966	0.0104481	0.0104384	0.0055159	0.0271996	0.0119953	0.00169123	0.00113636	0.000410341	0.000699545	0.000687285	0.00449964	0.00218162	0.000865052	0.00332336	0.0130337	0.0387074	0.0260331	0.0308057	0.0240441	0.0222117	0.000254842	0	0.000154273	0	0.000475511	0.0037296	0.00172117	0.000458295
k__Bacteria;p__Proteobacteria;c__Deltaproteobacteria;o__Desulfobacterales;f__Desulfobulbaceae	0	0	0	0	0	0	0	0	0	0	0	0	0	0	0	0	0	0	0	0	0	0	0	0	0	0	0	0	0	0	0	0.000179986	0	0	0	0	0	0	0	0	0	0	0	0	0	0	0	0	0
k__Bacteria;p__Proteobacteria;c__Deltaproteobacteria;o__Desulfovibrionales;f__Desulfovibrionaceae	0.0138793	0.000580383	0.00203986	0.00121803	0.000480846	0.00059964	0.00112594	0.00376712	0.000615764	0.00129552	0	0	0	0	0	0	0	0	0	0	0	0	0	0	0	0	0	0	0	0	0	0	0	0	0	0	0	0	0	0	0	0	0	0	0	0	0	0	0
k__Bacteria;p__Proteobacteria;c__Deltaproteobacteria;o__MIZ46;f__	0	0	0	0	0	0	0	0	0	0	0	0	0	0	0	0	0	0	0	0	0	0	0	0	0	0	0	0	0	0	0	0	0	0	0	0	0	0	0	0	0	0	0	0	0	0	0	0	0
k__Bacteria;p__Proteobacteria;c__Deltaproteobacteria;o__Spirobacillales;f__	0	0	0	0	0	0	0	0	0	0	0	0	0	0	0	0	0	0	0	0	0	0	0	0	0	0	0	0	0	0	0	0	0	0	0	0	0	0	0	0	0	0	0	0	0	0	0	0	0
k__Bacteria;p__Proteobacteria;c__Epsilonproteobacteria;o__Campylobacterales;f__Campylobacteraceae	0	0	0	0	0	0	0	0	0	0	0	0	0	0	0	0.000452284	0	0	0	0	0.000770564	0.000696541	0.000521921	0.00129786	0.000473037	0.000292569	0	0	0	0	0.00137457	0.00233981	0.00490864	0.00432526	0.00598205	0.00157303	0.00213068	0.000413223	0.00270819	0.000788333	0.00141777	0.000764526	0	0	0.00100234	0.00142653	0.0004662	0.000860585	0.000458295
k__Bacteria;p__Proteobacteria;c__Epsilonproteobacteria;o__Campylobacterales;f__Helicobacteraceae	0	0	0	0	0	0	0	0	0	0	0	0	0	0	0	0	0	0	0	0	0	0	0.00391441	0	0	0	0	0	0.00246204	0	0	0.00107991	0.00627216	0	0	0	0	0	0	0	0.00236295	0	0.0362319	0	0	0	0	0	0.00091659
k__Bacteria;p__Proteobacteria;c__Gammaproteobacteria;o__Aeromonadales;f__Aeromonadaceae	0	0	0	0	0	0	0	0	0	0	0	0	0	0	0	0	0	0	0	0	0	0	0	0	0	0	0	0	0	0	0	0	0	0	0	0	0	0	0	0	0	0	0	0	0	0	0	0	0
k__Bacteria;p__Proteobacteria;c__Gammaproteobacteria;o__Alteromonadales;f__Alteromonadaceae	0	0	0	0	0	0	0	0	0	0	0	0	0	0	0	0	0	0	0	0	0	0	0	0	0.000236518	0	0	0	0	0	0	0	0	0	0	0	0.000355114	0	0	0	0	0	0	0	0	0	0	0	0
k__Bacteria;p__Proteobacteria;c__Gammaproteobacteria;o__Alteromonadales;f__Shewanellaceae	0	0	0	0	0.0168296	0	0	0	0	0	0	0	0	0	0	0	0	0	0	0	0	0	0	0	0	0	0	0.00113636	0.000410341	0	0.000687285	0	0	0	0	0	0	0	0.000338524	0.000394166	0	0	0	0	0.00100234	0	0	0	0.000229148
k__Bacteria;p__Proteobacteria;c__Gammaproteobacteria;o__Cardiobacteriales;f__Cardiobacteriaceae	0	0	0	0	0	0	0	0	0	0	0	0	0	0	0	0	0	0	0	0	0.000192641	0	0	0	0.000473037	0	0	0	0	0	0	0	0	0	0	0	0	0	0	0	0	0	0	0	0	0	0	0	0
k__Bacteria;p__Proteobacteria;c__Gammaproteobacteria;o__Enterobacteriales;f__Enterobacteriaceae	0	0	0	0	0	0	0	0	0	0	0	0.00054615	0	0.000875274	0.000377216	0	0	0.000531915	0	0	0	0	0	0.000324465	0	0	0	0	0.000410341	0	0	0.000179986	0	0	0	0	0	0	0	0	0	0	0	0	0	0	0	0.000430293	0
k__Bacteria;p__Proteobacteria;c__Gammaproteobacteria;o__Legionellales;f__Legionellaceae	0	0	0	0	0	0	0	0.000684932	0	0	0	0	0	0	0	0	0	0	0	0	0	0	0	0	0	0	0	0	0	0	0	0	0	0	0	0	0	0	0	0	0	0	0	0	0	0	0	0	0
k__Bacteria;p__Proteobacteria;c__Gammaproteobacteria;o__Oceanospirillales;f__Halomonadaceae	0.000231321	0	0	0	0.0423145	0	0	0	0	0.000287894	0	0	0	0	0	0	0	0	0	0	0	0	0	0	0	0	0	0.00340909	0.000410341	0	0	0	0	0	0	0	0	0	0	0	0	0	0	0	0	0	0	0	0
k__Bacteria;p__Proteobacteria;c__Gammaproteobacteria;o__Oceanospirillales;f__Oceanospirillaceae	0	0	0	0	0	0	0	0	0	0	0	0	0	0	0	0	0	0	0	0	0	0	0	0	0.000946074	0	0	0	0.000820681	0	0	0.000899928	0	0	0	0	0	0	0	0	0	0	0	0	0	0	0	0	0
k__Bacteria;p__Proteobacteria;c__Gammaproteobacteria;o__Pasteurellales;f__Pasteurellaceae	0	0	0	0	0	0	0	0.000342466	0	0	0	0	0	0	0	0	0.000383877	0	0	0	0.00635716	0.00673322	0.0172234	0.00908501	0.012299	0.00760679	0.00120802	0.00227273	0.00287238	0.00349773	0.00206186	0.0107991	0.00954459	0.0099481	0.00997009	0.00853933	0.0205966	0.018595	0.0152336	0.0134017	0.0108696	0.000254842	0	0	0.00133645	0.00142653	0.002331	0.0107573	0.000229148
k__Bacteria;p__Proteobacteria;c__Gammaproteobacteria;o__Pseudomonadales;f__Moraxellaceae	0	0	0	0	0	0	0	0	0	0	0	0	0	0	0	0	0	0	0	0	0	0	0	0.000324465	0.000236518	0.000292569	0	0	0.000820681	0	0	0	0.000272702	0.000432526	0.000997009	0	0	0.00165289	0	0.000394166	0	0	0	0	0.000668226	0	0	0	0
k__Bacteria;p__Proteobacteria;c__Gammaproteobacteria;o__Pseudomonadales;f__Pseudomonadaceae	0	0	0	0	0	0	0	0	0	0	0	0	0	0	0	0	0	0	0	0	0	0	0	0	0	0.000585138	0	0	0.00123102	0	0.00137457	0	0	0	0	0	0	0.000413223	0.000338524	0.000394166	0.00047259	0	0	0	0.000334113	0	0	0	0
k__Bacteria;p__Proteobacteria;c__Gammaproteobacteria;o__Thiotrichales;f__Piscirickettsiaceae	0	0	0	0	0	0	0	0	0	0	0	0	0	0	0	0	0	0	0	0	0	0	0	0.000324465	0	0	0.000241604	0	0.000410341	0	0	0.000359971	0	0	0	0	0	0	0	0	0	0	0	0	0	0	0.0004662	0	0
k__Bacteria;p__Proteobacteria;c__Gammaproteobacteria;o__Xanthomonadales;f__Xanthomonadaceae	0	0	0	0	0	0	0	0	0	0	0	0	0	0	0	0	0	0	0	0	0	0	0	0	0	0	0	0	0	0	0	0	0	0	0	0	0	0	0.000338524	0.000394166	0	0	0	0	0	0	0	0	0
k__Bacteria;p__SR1;c__;o__;f__	0	0	0	0	0	0	0	0	0	0	0	0	0	0	0	0	0	0	0	0	0	0	0	0	0	0	0	0	0	0.000699545	0.000687285	0	0	0	0	0	0	0	0	0	0	0	0	0	0	0	0	0	0
k__Bacteria;p__Spirochaetes;c__Spirochaetes;o__Sphaerochaetales;f__Sphaerochaetaceae	0	0	0	0	0	0	0	0	0	0	0	0	0	0	0	0	0	0	0	0	0	0	0	0	0	0	0	0	0	0	0	0	0	0	0	0	0	0	0	0	0	0	0	0	0	0	0	0	0
k__Bacteria;p__Spirochaetes;c__Spirochaetes;o__Spirochaetales;f__Spirochaetaceae	0	0	0.000156912	0	0	0	0	0	0	0	0	0	0	0	0	0	0	0	0	0	0.000385282	0	0	0.00129786	0.000473037	0.000585138	0	0	0	0	0	0.000899928	0.000272702	0	0.000664673	0	0	0.000826446	0	0	0	0.000764526	0	0	0	0.000951022	0.0013986	0.000430293	0.000229148
k__Bacteria;p__Spirochaetes;c__[Brachyspirae];o__[Brachyspirales];f__Brachyspiraceae	0	0	0	0	0	0	0	0	0	0	0	0	0	0	0	0	0	0	0	0	0	0	0.00026096	0	0.00118259	0	0	0	0.000410341	0	0	0	0	0	0	0.000224719	0	0	0.00101557	0	0	0	0	0	0	0	0	0	0
k__Bacteria;p__Synergistetes;c__Synergistia;o__Synergistales;f__Dethiosulfovibrionaceae	0	0	0	0	0	0	0	0	0	0	0	0	0	0	0	0	0	0	0	0	0.000577923	0.000696541	0.00026096	0.000648929	0.000709555	0.00117028	0	0	0	0	0	0.000179986	0.00136351	0	0.000664673	0	0	0	0	0	0	0	0	0	0	0	0	0	0
k__Bacteria;p__TM7;c__TM7-3;o__;f__	0	0	0	0	0	0	0	0	0	0	0	0	0	0	0	0	0	0	0	0	0.000963206	0.00162526	0.00182672	0.00162232	0.00141911	0	0.000724813	0	0.00123102	0.00174886	0.00206186	0.00305976	0.00463594	0.00475779	0.00432037	0	0.000355114	0	0	0	0	0.00433231	0.00217391	0.00323974	0.00701637	0.00523062	0.0004662	0.000430293	0
k__Bacteria;p__TM7;c__TM7-3;o__CW040;f__	0	0	0	0	0	0	0	0	0	0	0	0	0	0	0	0	0	0	0	0	0	0	0	0	0	0	0	0	0	0	0	0	0	0	0	0.00224719	0.00213068	0.00495868	0.00338524	0.00157667	0.00567108	0.000254842	0.000724638	0	0.00100234	0.000951022	0	0	0
k__Bacteria;p__TM7;c__TM7-3;o__CW040;f__f16	0.00925283	0.00425614	0.00078456	0.00341048	0.000320564	0.0019988	0.000321699	0.00308219	0.00123153	0	0	0	0	0	0	0	0	0	0	0	0	0.000696541	0.00104384	0.000324465	0.000946074	0	0.000966417	0	0.00246204	0.00139909	0.00137457	0.000719942	0.00136351	0.000432526	0.000332336	0	0.000355114	0	0	0.000394166	0	0.000509684	0	0	0.00133645	0.00190204	0	0	0
k__Bacteria;p__TM7;c__TM7-3;o__I025;f__Rs-045	0	0	0	0	0	0	0	0	0	0	0	0	0	0	0	0	0	0	0	0	0	0	0	0	0	0	0	0	0	0	0	0	0	0	0	0	0	0	0	0	0	0	0	0.000154273	0.000334113	0	0	0	0
k__Bacteria;p__Tenericutes;c__Mollicutes;o__Acholeplasmatales;f__Acholeplasmataceae	0	0	0	0	0	0	0	0	0	0	0	0	0	0	0	0	0	0	0	0	0	0	0	0	0	0	0	0	0	0	0	0	0	0	0	0	0	0	0	0	0	0	0	0	0	0	0	0	0
k__Bacteria;p__Tenericutes;c__Mollicutes;o__Anaeroplasmatales;f__Anaeroplasmataceae	0	0	0	0	0.000160282	0.00019988	0	0	0	0	0.000687758	0	0	0	0	0	0.000383877	0	0	0	0	0	0	0	0	0	0	0	0	0	0	0	0.000272702	0	0	0	0	0	0	0	0	0	0	0	0	0	0	0	0
k__Bacteria;p__Tenericutes;c__Mollicutes;o__Mycoplasmatales;f__Mycoplasmataceae	0	0	0	0	0	0	0	0	0	0	0	0	0	0	0	0	0	0	0	0	0.000192641	0.00023218	0.00026096	0.000324465	0.00212867	0.00117028	0.00918096	0.00227273	0.0287238	0	0.000687285	0.00737941	0.000545405	0.000865052	0.000332336	0	0.00177557	0	0.00101557	0	0	0	0	0	0	0	0	0	0
k__Bacteria;p__Tenericutes;c__Mollicutes;o__Rf39;f__	0	0	0	0	0	0	0	0	0.000153941	0	0	0	0	0	0.0022633	0.000452284	0	0	0.000496032	0	0	0	0	0	0	0	0	0	0	0	0	0	0	0	0	0	0	0	0	0	0	0	0	0	0	0	0.0018648	0.000430293	0.000458295
k__Bacteria;p__Verrucomicrobia;c__Opitutae;o__Opitutales;f__Opitutaceae	0	0	0	0	0	0	0	0	0	0	0	0	0	0	0	0	0	0	0	0	0	0	0	0	0	0	0	0	0	0	0	0	0	0	0	0	0	0	0	0	0	0	0	0	0	0	0	0	0
k__Bacteria;p__Verrucomicrobia;c__Verrucomicrobiae;o__Verrucomicrobiales;f__Verrucomicrobiaceae	0.012954	0.000773844	0.00203986	0.00146163	0.000480846	0.00119928	0.00160849	0.00205479	0.000615764	0.000287894	0	0	0	0	0	0.00135685	0	0	0	0	0	0	0	0	0	0	0	0	0	0	0	0	0	0	0	0	0	0	0	0	0	0	0	0	0	0	0	0	0
k__Bacteria;p__Verrucomicrobia;c__[Spartobacteria];o__[Chthoniobacterales];f__[Chthoniobacteraceae]	0	0	0	0	0	0	0	0	0	0	0	0	0	0	0	0	0	0	0	0	0	0	0	0	0	0.000292569	0	0	0	0	0	0	0	0	0	0	0	0	0	0	0	0	0	0	0	0	0	0	0
k__Bacteria;p__[Thermi];c__Deinococci;o__Deinococcales;f__Deinococcaceae	0	0	0	0	0	0	0	0	0	0	0	0	0	0	0	0	0	0	0	0	0	0	0	0	0	0	0	0	0	0	0	0	0	0	0	0	0	0	0	0	0	0	0	0	0	0	0	0	0
k__Bacteria;p__[Thermi];c__Deinococci;o__Deinococcales;f__Trueperaceae	0	0	0	0	0	0	0	0	0	0	0	0	0	0	0	0	0	0	0	0	0	0	0	0	0	0	0	0.00227273	0	0	0	0	0	0	0	0	0	0	0	0	0	0	0	0	0	0	0	0	0
k__Bacteria;p__[Thermi];c__Deinococci;o__Thermales;f__Thermaceae	0	0	0	0	0	0	0	0	0	0	0	0	0	0	0	0	0	0	0	0	0	0	0	0	0	0	0	0	0	0	0	0	0	0	0	0	0	0	0	0	0	0	0	0	0	0	0	0	0.000229148
[truncated: 39 more columns]

## Sheet: Primary_Genus
Taxon	G01	G02	G03	G04	G05	G06	G07	G08	G09	G10	M01.B	M02	M03	M04	M05.A	M06	M07	M08	M09	M10	P01.ASP	P01.D	P01.E	P01.S.AN	P01.S.CA	P01.S.CO	P02.ASP	P02.E	P02.S.AN	P02.S.CA	P02.S.CO	P03.ASP	P03.S.AN	P03.S.CA	P03.S.CO	P04.ASP	P04.D	P04.E	P04.S.AN	P04.S.CA	P04.S.CO	P05.ASP	P05.D	P05.D.ASP	P05.E	P05.S.AN	P06.ASP	P06.D	P06.E
Unassigned;Other;Other;Other;Other;Other	0.000231321	0.000386922	0.00109838	0.000730816	0.00080141	0.00059964	0.000160849	0.000684932	0.00123153	0.00100763	0	0	0	0	0	0	0	0.00106383	0	0	0	0	0.00026096	0.00129786	0.000236518	0.000585138	0	0.00113636	0.000410341	0	0	0.00107991	0.000272702	0.00129758	0.000664673	0.000674157	0	0	0	0	0.00094518	0.000509684	0	0.00046282	0.000334113	0.000475511	0.0018648	0	0
k__Bacteria;p__Acidobacteria;c__Acidobacteria-6;o__iii1-15;f__;g__	0	0	0	0	0	0	0	0	0	0	0	0	0	0	0	0	0	0	0	0	0	0	0	0	0	0.000292569	0	0	0	0	0	0	0	0	0	0	0	0	0	0	0	0	0	0	0	0	0	0	0
k__Bacteria;p__Acidobacteria;c__Sva0725;o__Sva0725;f__;g__	0	0	0	0	0	0	0	0	0	0	0	0	0	0	0	0	0	0	0	0	0	0	0	0	0	0	0	0	0	0	0	0	0	0	0	0	0	0	0.000338524	0	0	0	0	0	0	0	0	0	0
k__Bacteria;p__Acidobacteria;c__[Chloracidobacteria];o__RB41;f__;g__	0	0	0	0	0	0	0	0	0	0	0	0	0	0	0	0	0	0	0	0	0	0	0	0	0	0	0	0	0	0	0.000687285	0	0	0	0	0	0	0	0	0	0	0	0	0	0	0	0	0	0
k__Bacteria;p__Actinobacteria;Other;Other;Other;Other	0	0	0	0.000243605	0	0	0	0	0.000153941	0	0	0	0	0	0	0	0	0	0	0	0	0	0	0	0	0	0	0	0	0	0	0	0	0	0	0	0	0	0	0	0	0	0	0	0	0	0	0	0
k__Bacteria;p__Actinobacteria;c__Acidimicrobiia;o__Acidimicrobiales;f__;g__	0	0.000193461	0	0	0.000160282	0	0	0	0	0	0	0	0	0	0	0	0	0	0	0	0	0	0	0.000648929	0	0.000292569	0	0	0	0	0.00137457	0	0	0	0	0	0	0	0	0	0	0	0	0	0	0	0	0	0
k__Bacteria;p__Actinobacteria;c__Acidimicrobiia;o__Acidimicrobiales;f__C111;g__	0	0	0	0	0	0	0	0	0	0	0	0	0	0	0	0	0	0	0	0	0	0	0	0	0	0	0	0	0	0	0	0	0	0	0	0	0	0	0	0	0	0	0	0	0	0	0	0	0
k__Bacteria;p__Actinobacteria;c__Actinobacteria;o__Actinomycetales;Other;Other	0.000231321	0	0	0	0	0	0	0	0	0	0	0	0	0	0.000377216	0	0	0	0	0	0	0	0	0	0	0	0	0	0	0	0	0.000179986	0.000272702	0	0	0	0	0	0	0	0	0	0	0	0	0	0	0	0
k__Bacteria;p__Actinobacteria;c__Actinobacteria;o__Actinomycetales;f__ACK-M1;g__	0	0	0	0	0	0	0	0	0	0	0	0	0	0	0	0	0	0	0	0	0	0	0	0	0	0	0	0	0	0	0	0	0	0	0	0	0	0	0	0	0	0	0	0	0	0	0	0	0
k__Bacteria;p__Actinobacteria;c__Actinobacteria;o__Actinomycetales;f__Actinomycetaceae;Other	0	0	0	0	0	0	0	0	0	0	0	0	0	0	0	0	0	0	0	0	0	0	0	0	0	0	0	0	0	0	0	0	0	0	0	0	0	0	0	0	0	0	0	0	0	0	0	0	0
k__Bacteria;p__Actinobacteria;c__Actinobacteria;o__Actinomycetales;f__Actinomycetaceae;g__	0	0	0	0	0	0	0	0	0	0	0	0	0	0	0	0	0	0	0	0	0.000577923	0	0	0	0.000473037	0	0	0	0	0	0	0	0	0	0.000332336	0	0.000355114	0	0.000338524	0	0.00094518	0	0	0	0	0	0	0	0
k__Bacteria;p__Actinobacteria;c__Actinobacteria;o__Actinomycetales;f__Actinomycetaceae;g__Actinobaculum	0	0	0	0	0	0	0	0	0	0	0	0	0	0	0	0	0.00230326	0	0	0	0	0	0	0	0	0	0	0	0	0	0	0	0	0	0	0	0	0	0	0	0	0	0	0	0	0	0	0	0
k__Bacteria;p__Actinobacteria;c__Actinobacteria;o__Actinomycetales;f__Actinomycetaceae;g__Actinomyces	0	0	0.000156912	0	0.000641128	0	0	0.000342466	0	0	0	0.0065538	0	0	0.000377216	0	0.00115163	0.00106383	0	0	0.0433442	0.0253076	0.032881	0.0262816	0.031457	0.0333528	0.032375	0.0420455	0.0529339	0.0521161	0.0501718	0.0817135	0.107172	0.115484	0.0957129	0.0047191	0.0166903	0.0136364	0.0165877	0.0232558	0.0189036	0.0619266	0.102174	0.0783709	0.0948881	0.109843	0.137063	0.0636833	0.0151237
k__Bacteria;p__Actinobacteria;c__Actinobacteria;o__Actinomycetales;f__Actinomycetaceae;g__Mobiluncus	0	0	0	0	0	0	0	0	0	0	0	0.00054615	0	0	0	0	0	0	0	0	0	0	0	0	0	0	0	0	0	0	0	0	0	0	0	0	0	0	0	0	0	0.000254842	0	0	0.000334113	0	0	0	0
k__Bacteria;p__Actinobacteria;c__Actinobacteria;o__Actinomycetales;f__Brevibacteriaceae;g__Brevibacterium	0	0	0	0	0	0	0	0	0	0	0	0	0	0	0	0	0	0	0	0	0	0	0	0	0	0	0	0	0	0	0	0	0	0	0.000332336	0	0	0.000413223	0	0	0	0	0	0	0	0	0	0	0
k__Bacteria;p__Actinobacteria;c__Actinobacteria;o__Actinomycetales;f__Cellulomonadaceae;g__Actinotalea	0	0	0	0	0	0	0	0	0	0	0	0	0	0	0	0	0	0.000531915	0	0	0	0	0	0	0	0	0	0	0	0	0	0	0	0	0	0	0	0	0	0	0	0	0	0	0	0	0	0	0
k__Bacteria;p__Actinobacteria;c__Actinobacteria;o__Actinomycetales;f__Corynebacteriaceae;g__Corynebacterium	0	0	0.000627648	0.000487211	0.000320564	0	0	0	0	0	0	0.00873839	0.00404157	0.000437637	0.00188608	0.0379919	0.000383877	0.000531915	0	0	0.000385282	0.00023218	0.000521921	0.000324465	0.000473037	0.000585138	0	0	0	0.00244841	0.00274914	0	0.000272702	0.00129758	0.000664673	0	0.000710227	0.00330579	0.000338524	0.0011825	0	0	0	0	0	0.000475511	0.002331	0.000860585	0
k__Bacteria;p__Actinobacteria;c__Actinobacteria;o__Actinomycetales;f__Dermabacteraceae;g__Brachybacterium	0	0	0	0	0	0	0	0	0	0	0	0	0	0	0	0	0	0	0	0	0	0	0	0	0	0	0	0	0	0	0	0	0	0	0	0	0	0	0	0	0	0	0	0	0	0	0	0	0
k__Bacteria;p__Actinobacteria;c__Actinobacteria;o__Actinomycetales;f__Dermabacteraceae;g__Dermabacter	0	0	0	0	0	0	0	0	0	0	0	0	0	0	0	0.000452284	0	0	0	0	0	0	0	0	0	0	0	0	0	0	0	0	0	0	0	0	0	0	0	0	0	0	0	0	0	0	0	0	0
k__Bacteria;p__Actinobacteria;c__Actinobacteria;o__Actinomycetales;f__Dietziaceae;g__Dietzia	0	0	0	0	0	0	0	0	0	0	0	0	0	0	0	0	0	0	0	0	0	0	0	0	0	0	0	0	0	0	0	0	0	0	0	0	0	0	0	0	0	0	0	0	0	0	0	0	0
k__Bacteria;p__Actinobacteria;c__Actinobacteria;o__Actinomycetales;f__Geodermatophilaceae;g__	0	0	0	0	0	0	0	0	0.000307882	0	0	0	0	0	0	0	0	0	0	0	0	0	0	0	0	0	0	0.00113636	0	0.000349773	0	0	0	0	0	0	0	0	0	0	0	0	0	0	0	0	0	0	0
k__Bacteria;p__Actinobacteria;c__Actinobacteria;o__Actinomycetales;f__Intrasporangiaceae;g__	0	0	0	0	0	0	0	0	0	0	0	0	0	0	0	0	0	0	0	0	0	0	0	0	0	0	0	0	0.000820681	0	0	0	0.000272702	0	0	0	0	0	0	0	0	0	0	0	0	0	0	0	0
k__Bacteria;p__Actinobacteria;c__Actinobacteria;o__Actinomycetales;f__Microbacteriaceae;g__	0	0	0	0	0	0	0	0	0	0	0	0	0	0	0	0	0	0	0	0	0	0	0	0	0	0	0	0	0	0	0	0	0	0	0	0	0	0	0	0	0	0	0	0	0	0	0	0	0
k__Bacteria;p__Actinobacteria;c__Actinobacteria;o__Actinomycetales;f__Microbacteriaceae;g__Microbacterium	0	0	0	0	0	0	0	0	0	0	0	0	0	0	0	0	0	0	0	0	0	0	0	0	0	0	0	0	0	0	0.000687285	0	0	0	0	0	0	0	0.000338524	0	0	0	0.000724638	0	0	0.000475511	0	0	0
k__Bacteria;p__Actinobacteria;c__Actinobacteria;o__Actinomycetales;f__Microbacteriaceae;g__Mycetocola	0	0	0	0	0	0	0	0	0	0	0	0	0	0	0	0	0	0	0	0	0	0	0	0	0	0	0	0	0	0	0	0	0	0	0	0	0	0	0	0	0	0	0	0	0	0	0	0	0
k__Bacteria;p__Actinobacteria;c__Actinobacteria;o__Actinomycetales;f__Micrococcaceae;g__Kocuria	0	0	0	0	0	0	0	0	0	0	0	0	0	0	0	0.000452284	0	0	0	0	0	0	0	0.000324465	0	0.000292569	0	0.00113636	0	0.000699545	0.000687285	0	0	0	0.000664673	0	0	0	0	0	0	0	0	0	0	0	0	0.000430293	0
k__Bacteria;p__Actinobacteria;c__Actinobacteria;o__Actinomycetales;f__Micrococcaceae;g__Micrococcus	0	0	0	0	0	0	0	0	0	0	0	0	0	0	0	0	0	0	0	0	0	0	0	0.000648929	0	0	0	0	0	0	0	0	0	0	0	0	0	0	0	0	0	0	0	0	0	0	0	0	0
k__Bacteria;p__Actinobacteria;c__Actinobacteria;o__Actinomycetales;f__Micrococcaceae;g__Renibacterium	0	0	0	0	0	0	0	0	0	0	0	0	0	0	0	0	0	0	0	0	0	0	0	0	0	0	0	0	0	0	0	0	0	0	0	0	0	0	0	0	0	0	0	0	0	0	0	0	0
k__Bacteria;p__Actinobacteria;c__Actinobacteria;o__Actinomycetales;f__Micrococcaceae;g__Rothia	0	0	0	0	0.000160282	0	0.000160849	0.000342466	0	0	0	0.00163845	0	0	0	0	0	0.000531915	0	0	0.0350607	0.0290225	0.0446242	0.0253082	0.0354778	0.0234055	0.0529113	0.0340909	0.0631924	0.0223854	0.0350515	0.0741541	0.0370875	0.0640138	0.0618146	0.0155056	0.0539773	0.0119835	0.0216655	0.0197083	0.0245747	0.0374618	0.0318841	0.0245295	0.0287337	0.0461246	0.0041958	0.0193632	0.00183318
k__Bacteria;p__Actinobacteria;c__Actinobacteria;o__Actinomycetales;f__Micromonosporaceae;Other	0	0	0	0	0	0	0	0	0	0	0	0	0	0	0	0	0	0	0	0	0	0	0	0	0	0	0	0	0	0	0	0	0	0	0	0	0	0	0	0	0	0	0	0	0	0	0	0	0
k__Bacteria;p__Actinobacteria;c__Actinobacteria;o__Actinomycetales;f__Mycobacteriaceae;g__Mycobacterium	0	0	0	0	0.000160282	0	0	0	0	0	0	0	0	0	0	0	0	0	0	0	0	0	0	0	0	0	0	0	0	0	0	0	0	0	0	0	0	0	0	0	0	0	0	0	0	0	0	0	0
k__Bacteria;p__Actinobacteria;c__Actinobacteria;o__Actinomycetales;f__Nocardiaceae;g__Rhodococcus	0	0	0	0	0	0	0	0	0	0	0	0	0	0	0	0	0	0	0	0	0	0	0.00026096	0	0	0	0	0	0	0	0	0	0	0	0	0	0	0	0	0.000394166	0	0	0	0	0	0	0	0	0
k__Bacteria;p__Actinobacteria;c__Actinobacteria;o__Actinomycetales;f__Nocardioidaceae;g__	0	0	0	0	0	0	0	0	0	0	0	0	0	0	0	0	0	0	0	0	0	0	0	0	0	0	0	0	0	0	0	0	0	0	0	0	0	0	0	0	0	0	0	0	0.000668226	0	0	0	0
k__Bacteria;p__Actinobacteria;c__Actinobacteria;o__Actinomycetales;f__Nocardioidaceae;g__Aeromicrobium	0	0	0	0	0	0	0	0	0	0	0	0	0	0	0	0.000452284	0	0	0	0	0	0	0	0	0	0	0	0	0	0	0	0	0	0	0	0	0	0	0	0	0	0	0	0	0	0	0	0	0
k__Bacteria;p__Actinobacteria;c__Actinobacteria;o__Actinomycetales;f__Nocardioidaceae;g__friedmanniella	0	0	0	0	0	0	0	0	0	0	0	0	0	0	0	0	0	0	0	0	0	0	0	0	0	0	0	0	0	0	0	0	0	0	0	0	0	0	0	0	0	0	0	0	0	0	0	0	0
k__Bacteria;p__Actinobacteria;c__Actinobacteria;o__Actinomycetales;f__Nocardioidaceae;g__Propionicimonas	0	0	0.000156912	0	0	0	0	0	0	0	0	0	0	0	0	0	0	0	0	0	0	0	0	0	0	0	0	0	0	0	0	0	0	0	0	0	0	0	0	0	0	0	0	0	0	0	0	0	0
k__Bacteria;p__Actinobacteria;c__Actinobacteria;o__Actinomycetales;f__Nocardiopsaceae;g__	0	0	0	0	0	0	0	0	0	0	0	0	0	0	0	0	0	0	0	0	0	0	0	0	0	0	0	0	0	0	0	0	0	0	0	0	0	0	0	0	0	0	0	0	0	0	0	0	0
k__Bacteria;p__Actinobacteria;c__Actinobacteria;o__Actinomycetales;f__Nocardiopsaceae;g__Nocardiopsis	0	0	0	0	0	0	0	0	0	0	0	0	0	0	0	0	0	0	0	0	0	0	0	0	0	0	0	0	0	0	0	0	0	0	0	0	0	0	0	0	0	0	0	0	0	0	0	0	0
k__Bacteria;p__Actinobacteria;c__Actinobacteria;o__Actinomycetales;f__Propionibacteriaceae;g__	0	0	0	0	0	0	0	0	0	0	0	0	0	0	0	0.000452284	0	0	0	0	0.000192641	0	0	0	0	0.000585138	0	0	0	0	0	0	0	0	0	0.000224719	0	0	0.000677048	0	0	0	0	0	0	0	0.0004662	0	0
k__Bacteria;p__Actinobacteria;c__Actinobacteria;o__Actinomycetales;f__Propionibacteriaceae;g__Propionibacterium	0	0.000193461	0	0	0	0	0	0	0	0	0	0	0	0	0	0.000452284	0	0	0	0	0	0	0.00026096	0.000324465	0.000236518	0	0	0	0	0	0.000687285	0	0	0	0.000332336	0	0	0	0	0.000788333	0	0	0.000724638	0	0.000334113	0	0	0	0
k__Bacteria;p__Actinobacteria;c__Actinobacteria;o__Actinomycetales;f__Pseudonocardiaceae;g__	0	0	0	0	0	0	0	0	0.000153941	0	0	0	0	0	0	0	0	0	0	0	0	0	0	0	0	0	0	0	0	0	0	0	0	0	0	0	0	0	0	0	0	0	0	0	0	0	0	0	0
k__Bacteria;p__Actinobacteria;c__Actinobacteria;o__Actinomycetales;f__Pseudonocardiaceae;g__Actinomycetospora	0	0	0	0	0	0	0	0	0	0	0	0	0	0	0	0	0	0	0	0	0	0	0	0	0	0	0	0	0	0	0	0	0	0	0	0	0	0	0	0	0	0	0	0	0	0	0	0	0
k__Bacteria;p__Actinobacteria;c__Actinobacteria;o__Actinomycetales;f__Pseudonocardiaceae;g__Saccharopolyspora	0	0	0	0	0	0	0	0	0	0	0	0	0	0	0	0	0	0	0	0	0	0	0	0	0	0	0	0	0	0	0	0	0	0	0	0	0	0	0	0	0	0	0	0	0	0	0	0	0
k__Bacteria;p__Actinobacteria;c__Actinobacteria;o__Actinomycetales;f__Sporichthyaceae;g__	0	0	0	0	0	0	0	0	0	0	0	0	0	0	0	0	0	0	0	0	0	0	0	0.000324465	0	0	0	0	0	0	0	0	0	0	0	0	0	0	0	0	0	0	0	0	0	0	0	0	0
k__Bacteria;p__Actinobacteria;c__Actinobacteria;o__Actinomycetales;f__Streptomycetaceae;Other	0	0	0	0	0	0	0	0	0	0	0	0	0	0	0	0	0	0	0	0	0	0	0	0	0	0	0	0	0	0	0.000687285	0	0	0	0	0	0	0	0	0	0	0	0	0	0	0	0	0	0
k__Bacteria;p__Actinobacteria;c__Actinobacteria;o__Bifidobacteriales;f__Bifidobacteriaceae;Other	0	0.000193461	0	0	0	0	0	0	0	0	0	0	0.000577367	0	0.0105621	0	0	0	0	0	0	0	0	0	0	0	0	0	0	0.000349773	0.00137457	0	0	0	0	0	0	0.000413223	0	0.000394166	0.00047259	0	0	0	0	0	0	0	0
k__Bacteria;p__Actinobacteria;c__Actinobacteria;o__Bifidobacteriales;f__Bifidobacteriaceae;g__	0	0	0	0	0	0	0	0	0	0	0	0	0	0	0	0	0	0	0	0	0	0	0	0	0	0	0	0	0	0	0	0	0	0	0	0	0	0	0	0	0	0	0	0	0	0	0	0	0
k__Bacteria;p__Actinobacteria;c__Actinobacteria;o__Bifidobacteriales;f__Bifidobacteriaceae;g__Bifidobacterium	0.000925283	0	0	0	0	0.00019988	0	0	0.000153941	0	0.00481431	0	0.0017321	0.000437637	0.00867597	0	0.0084453	0.012766	0.0014881	0.00488334	0.000385282	0.000928721	0	0	0	0.000292569	0.000241604	0	0.000820681	0.00174886	0.00137457	0	0.00109081	0	0	0.000449438	0.000355114	0	0.000677048	0	0.00047259	0	0	0	0.000334113	0	0	0	0
k__Bacteria;p__Actinobacteria;c__Coriobacteriia;o__Coriobacteriales;f__Coriobacteriaceae;Other	0	0	0	0	0	0.00019988	0	0	0	0	0	0.00054615	0	0	0	0	0	0	0	0	0	0	0	0	0	0	0	0	0	0	0	0	0	0	0	0	0	0	0	0	0	0	0	0	0	0	0	0	0
k__Bacteria;p__Actinobacteria;c__Coriobacteriia;o__Coriobacteriales;f__Coriobacteriaceae;g__	0.000462642	0	0	0.000243605	0.000160282	0	0	0	0.000307882	0	0	0	0.000577367	0	0	0.000452284	0	0	0	0.00217037	0.000192641	0	0	0	0	0	0	0	0	0	0	0.000179986	0	0	0	0	0.000355114	0	0	0	0	0	0	0	0	0	0	0	0
k__Bacteria;p__Actinobacteria;c__Coriobacteriia;o__Coriobacteriales;f__Coriobacteriaceae;g__Adlercreutzia	0.0222068	0.00270845	0.00815942	0.0043849	0.00160282	0.00079952	0.000160849	0.00650685	0.00153941	0.00115158	0	0	0.00115473	0	0.00264051	0.000452284	0.00115163	0.00106383	0	0.000542594	0	0	0	0.000324465	0	0	0	0	0	0	0	0	0	0	0	0	0	0	0	0	0	0	0	0	0	0	0	0	0
k__Bacteria;p__Actinobacteria;c__Coriobacteriia;o__Coriobacteriales;f__Coriobacteriaceae;g__Atopobium	0	0	0	0	0	0	0	0	0	0	0	0.00054615	0	0	0.0199925	0	0	0	0	0	0.00192641	0.000928721	0.000782881	0.00194679	0.000946074	0.00117028	0	0.00340909	0.00533443	0.00174886	0.00343643	0.00161987	0.00518135	0.00778547	0.00697906	0	0.000355114	0	0.000677048	0	0.00047259	0.000509684	0.00289855	0.00123419	0.00233879	0.00285307	0.0018648	0.00516351	0.00160403
k__Bacteria;p__Actinobacteria;c__Coriobacteriia;o__Coriobacteriales;f__Coriobacteriaceae;g__Collinsella	0	0	0	0	0	0	0	0	0	0	0.00756534	0.00054615	0.00115473	0.000437637	0.000377216	0.000452284	0	0.000531915	0	0.00434075	0	0	0	0	0	0	0	0	0	0	0	0	0	0	0	0	0	0	0	0	0	0	0	0	0	0	0	0	0
k__Bacteria;p__Actinobacteria;c__Coriobacteriia;o__Coriobacteriales;f__Coriobacteriaceae;g__Eggerthella	0	0	0	0	0	0	0	0	0	0	0	0	0	0	0	0	0	0	0	0	0	0	0	0	0	0	0	0	0	0	0	0	0	0	0	0	0	0	0	0	0	0	0	0	0	0	0	0	0
k__Bacteria;p__Actinobacteria;c__Coriobacteriia;o__Coriobacteriales;f__Coriobacteriaceae;g__Slackia	0	0	0	0	0	0	0	0	0	0	0	0	0	0	0	0	0	0	0	0	0	0	0	0	0	0	0	0	0	0	0	0	0	0	0	0	0	0	0	0	0	0	0	0	0	0	0	0	0
k__Bacteria;p__Actinobacteria;c__MB-A2-108;o__0319-7L14;f__;g__	0	0	0	0	0.000160282	0	0	0	0	0	0	0	0	0	0	0	0	0	0	0	0	0	0	0	0	0.000292569	0	0	0	0	0	0	0	0	0	0	0	0	0	0	0	0	0	0	0	0	0	0	0
k__Bacteria;p__Actinobacteria;c__Nitriliruptoria;o__Euzebyales;f__Euzebyaceae;g__Euzebya	0	0	0	0	0	0.00019988	0	0	0	0	0	0	0	0	0	0	0	0	0	0	0	0	0	0	0	0	0	0	0	0	0	0	0	0	0	0	0	0	0	0	0	0	0	0	0	0	0	0	0
k__Bacteria;p__Actinobacteria;c__Nitriliruptoria;o__Nitriliruptorales;f__Nitriliruptoraceae;g__	0	0	0	0	0	0	0.000160849	0	0	0	0	0	0	0	0	0	0	0	0	0	0	0	0	0	0	0	0	0	0	0	0	0	0	0	0	0	0	0	0	0	0	0	0	0	0	0	0	0	0
k__Bacteria;p__Actinobacteria;c__Rubrobacteria;o__Rubrobacterales;f__Rubrobacteraceae;g__Rubrobacter	0	0.000193461	0	0	0	0	0.000160849	0	0.000153941	0	0	0	0	0	0	0	0	0	0	0	0	0	0	0.000324465	0	0	0	0	0	0	0.00137457	0	0	0	0	0	0	0	0	0	0	0	0	0	0	0	0	0	0
k__Bacteria;p__Actinobacteria;c__Thermoleophilia;o__Gaiellales;f__AK1AB1_02E;g__	0	0	0	0	0	0	0	0	0	0	0	0	0	0	0	0	0	0	0	0	0	0	0	0	0	0	0	0	0	0	0	0	0	0	0	0	0	0	0	0	0	0	0	0	0	0	0	0	0
k__Bacteria;p__Actinobacteria;c__Thermoleophilia;o__Gaiellales;f__Gaiellaceae;g__	0	0	0	0	0.000160282	0	0	0	0	0	0	0	0	0	0	0	0	0	0	0	0	0	0	0	0	0	0	0	0	0	0	0	0	0	0	0	0	0	0	0	0	0	0	0	0	0	0	0	0
k__Bacteria;p__Actinobacteria;c__Thermoleophilia;o__Solirubrobacterales;f__;g__	0	0	0	0	0	0	0	0	0	0	0	0	0	0	0	0	0	0	0	0	0	0	0	0.000324465	0	0.000585138	0	0	0	0	0.00137457	0	0	0.000865052	0	0	0	0	0	0	0	0	0	0	0	0	0	0	0
k__Bacteria;p__Actinobacteria;c__Thermoleophilia;o__Solirubrobacterales;f__Conexibacteraceae;g__	0	0	0	0	0.000160282	0	0	0	0	0	0	0	0	0	0	0	0	0	0	0	0	0	0	0	0	0	0	0	0	0	0	0	0	0	0	0	0	0	0	0	0	0	0	0	0	0	0	0	0
k__Bacteria;p__Actinobacteria;c__Thermoleophilia;o__Solirubrobacterales;f__Patulibacteraceae;g__	0	0	0	0	0	0	0	0	0	0	0	0	0	0	0	0	0	0	0	0	0	0	0	0	0	0.000292569	0	0	0	0	0	0	0	0	0	0	0	0	0	0	0	0	0	0	0	0	0	0	0
k__Bacteria;p__Actinobacteria;c__Thermoleophilia;o__Solirubrobacterales;f__Solirubrobacteraceae;g__	0	0	0	0	0	0	0	0	0.000153941	0	0	0	0	0	0	0	0	0	0	0	0	0	0	0	0	0	0	0	0	0	0	0	0	0	0	0	0	0	0	0	0	0	0	0	0	0	0	0	0
k__Bacteria;p__Armatimonadetes;c__[fimbriimonadia];o__[fimbriimonadales];f__[fimbriimonadaceae];g__fimbriimonas	0	0	0	0	0	0	0	0	0	0	0	0	0	0	0	0	0	0	0	0	0	0	0	0	0	0	0	0	0	0	0	0	0	0	0	0	0	0	0	0	0	0	0	0	0	0	0	0	0
k__Bacteria;p__Bacteroidetes;c__Bacteroidia;o__Bacteroidales;Other;Other	0.000231321	0	0	0	0	0	0	0	0.000153941	0	0	0	0	0	0.00113165	0	0	0	0	0	0	0	0	0	0	0	0	0	0	0	0	0	0	0	0	0	0	0	0	0	0	0	0	0	0	0	0	0	0
k__Bacteria;p__Bacteroidetes;c__Bacteroidia;o__Bacteroidales;f__;g__	0.000231321	0.000193461	0	0	0	0.00019988	0	0	0	0	0	0	0	0	0	0	0	0	0	0	0	0	0	0	0	0	0.000241604	0	0	0	0	0	0	0	0	0	0	0	0	0	0	0.000509684	0	0	0	0	0.0004662	0	0
k__Bacteria;p__Bacteroidetes;c__Bacteroidia;o__Bacteroidales;f__Bacteroidaceae;g__Bacteroides	0.00161925	0	0	0	0.000160282	0.00039976	0	0.0010274	0	0	0	0.00163845	0.000577367	0	0	0	0	0.000531915	0	0	0	0	0	0	0	0	0	0	0	0	0	0	0	0	0	0	0.000355114	0	0	0.000394166	0.00094518	0	0	0	0	0	0	0	0
k__Bacteria;p__Bacteroidetes;c__Bacteroidia;o__Bacteroidales;f__Porphyromonadaceae;g__Paludibacter	0	0	0	0	0	0	0	0	0	0	0	0	0	0	0	0	0	0	0	0	0	0	0	0	0	0	0	0	0	0	0	0.00143988	0.00409054	0.000432526	0.00531738	0.000224719	0	0	0	0.00157667	0.00189036	0	0.000724638	0	0	0	0	0	0
k__Bacteria;p__Bacteroidetes;c__Bacteroidia;o__Bacteroidales;f__Porphyromonadaceae;g__Parabacteroides	0	0	0	0	0.000320564	0	0	0	0.000153941	0	0	0	0	0	0	0	0	0	0	0	0	0	0	0	0	0	0	0	0	0	0	0	0	0	0	0	0	0	0	0	0	0	0	0	0	0	0	0	0
k__Bacteria;p__Bacteroidetes;c__Bacteroidia;o__Bacteroidales;f__Porphyromonadaceae;g__Porphyromonas	0.000462642	0.000193461	0	0.000487211	0	0	0	0	0	0	0	0	0	0	0.00301773	0	0	0	0	0	0.00539395	0.00557232	0.00704593	0.00876055	0.00875118	0.00555881	0.00362406	0.00681818	0.0172343	0.00734523	0.0171821	0.0115191	0.00981729	0.0112457	0.0122964	0.0285393	0.0724432	0.0330579	0.0534868	0.0800158	0.0519849	0.00127421	0	0.000154273	0.00133645	0.000475511	0.0018648	0.000430293	0.00137489
k__Bacteria;p__Bacteroidetes;c__Bacteroidia;o__Bacteroidales;f__Porphyromonadaceae;g__Tannerella	0	0	0	0	0	0	0	0	0	0	0	0	0	0	0	0	0	0	0	0	0.000770564	0.00023218	0.000521921	0	0	0.000292569	0	0	0.000410341	0	0.000687285	0.00143988	0.00409054	0.0017301	0.00465271	0.000449438	0.00106534	0.000826446	0	0.00157667	0.00236295	0	0	0	0.000334113	0	0.0004662	0.000860585	0
k__Bacteria;p__Bacteroidetes;c__Bacteroidia;o__Bacteroidales;f__Prevotellaceae;Other	0	0	0	0	0	0	0	0	0	0	0	0	0	0	0	0	0	0	0	0	0	0	0	0	0	0	0	0	0	0	0	0	0	0	0	0	0	0	0	0	0	0	0	0	0	0	0	0	0
k__Bacteria;p__Bacteroidetes;c__Bacteroidia;o__Bacteroidales;f__Prevotellaceae;g__Prevotella	0.00208189	0.000386922	0.00203986	0	0.00705241	0.00479712	0.00659482	0.00890411	0.000307882	0	0.000687758	0	0.00115473	0.000875274	0.0113165	0.000452284	0.000383877	0	0	0	0.0911192	0.0763873	0.085595	0.108371	0.110691	0.103862	0.0920512	0.139773	0.114485	0.0993354	0.0852234	0.0979122	0.15544	0.0817474	0.167165	0.0305618	0.0355114	0.0487603	0.0477319	0.0721324	0.0997164	0.133537	0.0456522	0.00046282	0.106582	0.0941512	0.145921	0.045611	0.0137489
k__Bacteria;p__Bacteroidetes;c__Bacteroidia;o__Bacteroidales;f__Rikenellaceae;g__	0.0011566	0	0.000941472	0.000974421	0	0.00059964	0.00112594	0.000342466	0.000153941	0	0	0	0	0	0	0	0	0.000531915	0	0	0	0	0	0	0	0	0	0	0	0	0	0	0	0	0	0	0	0	0	0	0	0	0	0	0	0	0	0	0
k__Bacteria;p__Bacteroidetes;c__Bacteroidia;o__Bacteroidales;f__S24-7;g__	0.281286	0.0119946	0.153617	0.0241169	0.0400705	0.0501699	0.0226797	0.129795	0.0284791	0.00575788	0.10729	0.0185691	0.00923788	0.00218818	0.15994	0.171416	0.0760077	0.141489	0.264385	0.00596853	0	0	0	0	0	0	0	0	0	0	0	0	0	0	0	0	0	0	0	0	0	0	0	0	0	0	0	0	0
k__Bacteria;p__Bacteroidetes;c__Bacteroidia;o__Bacteroidales;f__[Odoribacteraceae];g__Odoribacter	0	0	0	0	0	0.00039976	0	0	0	0	0	0	0	0	0	0	0	0	0	0	0	0	0	0	0	0	0	0	0	0	0	0	0	0	0	0	0	0	0	0	0	0	0	0	0	0	0	0	0
k__Bacteria;p__Bacteroidetes;c__Bacteroidia;o__Bacteroidales;f__[Paraprevotellaceae];g__[Prevotella]	0	0	0.00078456	0.000487211	0.000160282	0.00039976	0.000321699	0.0010274	0	0.000143947	0	0	0	0	0	0	0	0	0	0	0.000577923	0.00325052	0.00234864	0.0107073	0.00212867	0.010825	0.00289925	0.0125	0.00369307	0.010843	0.00687285	0.0107991	0.00818107	0.0371972	0.00664673	0.00157303	0.00426136	0.00247934	0.00473934	0.00551833	0.00283554	0.00611621	0.00144928	0	0.00601403	0.00380409	0.00512821	0.00215146	0.00137489
k__Bacteria;p__Bacteroidetes;c__Cytophagia;o__Cytophagales;f__Cytophagaceae;g__Pontibacter	0	0	0	0	0	0	0	0	0	0	0	0	0	0	0	0	0	0	0	0	0	0	0	0	0	0	0	0	0	0	0	0	0	0	0	0	0	0	0	0	0	0	0	0	0	0	0	0	0
k__Bacteria;p__Bacteroidetes;c__Cytophagia;o__Cytophagales;f__flammeovirgaceae;g__	0	0	0	0	0	0	0.000160849	0	0	0	0	0	0	0	0	0	0	0	0	0	0	0	0	0	0	0	0	0	0	0	0	0	0	0	0	0	0	0	0	0	0	0	0	0	0	0	0	0	0
k__Bacteria;p__Bacteroidetes;c__flavobacteriia;o__flavobacteriales;f__flavobacteriaceae;Other	0	0	0	0	0	0	0	0	0	0	0	0	0	0	0	0	0	0	0	0	0	0	0	0	0	0	0	0	0	0	0	0	0	0	0	0	0	0	0.000338524	0	0	0	0	0	0	0	0	0	0
k__Bacteria;p__Bacteroidetes;c__flavobacteriia;o__flavobacteriales;f__flavobacteriaceae;g__	0	0	0	0	0	0	0	0	0	0	0	0	0	0	0	0	0	0	0	0	0	0	0	0	0	0	0	0	0	0	0	0	0	0	0	0	0	0	0	0	0	0	0	0	0	0	0	0	0
k__Bacteria;p__Bacteroidetes;c__flavobacteriia;o__flavobacteriales;f__flavobacteriaceae;g__Capnocytophaga	0	0	0	0	0	0	0	0	0	0	0	0	0	0	0	0	0	0	0	0	0.00154113	0.0034827	0.00208768	0.00129786	0.00236518	0.00175541	0.00169123	0	0.000820681	0.00244841	0	0.00179986	0.00218162	0.00216263	0.00199402	0.011236	0.0177557	0.0227273	0.0159106	0.0161608	0.0127599	0.000254842	0	0	0	0	0.002331	0.000430293	0
k__Bacteria;p__Bacteroidetes;c__flavobacteriia;o__flavobacteriales;f__flavobacteriaceae;g__flavobacterium	0	0	0	0	0	0	0	0	0	0	0	0	0	0	0	0	0	0	0	0	0	0	0	0	0	0	0	0	0	0	0	0	0	0	0	0	0	0	0	0	0	0	0	0	0	0.000475511	0	0	0
k__Bacteria;p__Bacteroidetes;c__flavobacteriia;o__flavobacteriales;f__[Weeksellaceae];g__	0	0	0	0	0	0	0	0	0	0	0	0	0	0	0	0	0	0	0	0	0	0	0.000782881	0.000973394	0.000473037	0.000585138	0	0	0.000820681	0.000349773	0	0	0	0	0	0.000449438	0.000355114	0	0	0	0	0	0	0	0	0.000475511	0	0	0
k__Bacteria;p__Bacteroidetes;c__flavobacteriia;o__flavobacteriales;f__[Weeksellaceae];g__Chryseobacterium	0	0	0	0	0	0	0	0	0	0	0	0	0	0	0	0	0	0	0	0	0	0	0	0	0	0	0	0	0.000410341	0	0	0	0	0	0	0	0	0	0	0	0.00047259	0	0	0	0.000668226	0	0	0	0
k__Bacteria;p__Bacteroidetes;c__flavobacteriia;o__flavobacteriales;f__[Weeksellaceae];g__Cloacibacterium	0	0	0	0	0	0	0	0	0	0	0	0	0	0	0	0	0	0	0	0	0	0	0	0	0	0	0	0	0	0	0	0	0	0	0	0	0	0	0	0	0	0	0	0	0	0	0	0	0
k__Bacteria;p__Bacteroidetes;c__flavobacteriia;o__flavobacteriales;f__[Weeksellaceae];g__Wautersiella	0	0	0	0	0	0	0	0	0	0	0	0	0	0	0	0	0	0	0	0	0	0	0	0	0	0	0	0	0	0	0	0	0	0	0	0	0	0	0	0	0	0	0	0	0	0	0	0	0
k__Bacteria;p__Bacteroidetes;c__Sphingobacteriia;o__Sphingobacteriales;f__Sphingobacteriaceae;g__	0	0	0	0	0	0	0	0	0	0	0	0	0	0	0	0	0	0	0	0	0	0	0	0	0	0	0	0	0	0	0	0	0	0	0	0	0	0	0	0	0	0	0	0	0	0	0	0	0
k__Bacteria;p__Bacteroidetes;c__Sphingobacteriia;o__Sphingobacteriales;f__Sphingobacteriaceae;g__Pedobacter	0	0	0	0	0	0	0	0	0	0	0	0	0	0	0	0	0	0	0	0	0	0	0	0	0	0	0	0	0	0	0	0	0	0	0	0	0	0	0	0	0	0	0	0	0	0	0	0	0
k__Bacteria;p__Bacteroidetes;c__Sphingobacteriia;o__Sphingobacteriales;f__Sphingobacteriaceae;g__Sphingobacterium	0	0	0	0	0	0	0	0	0	0	0	0	0	0	0	0	0	0	0	0	0	0	0	0	0	0	0	0	0	0	0	0	0	0	0	0	0	0	0	0	0	0	0	0	0	0	0	0	0
k__Bacteria;p__Bacteroidetes;c__[Rhodothermi];o__[Rhodothermales];f__Rhodothermaceae;g__Salinibacter	0	0.000193461	0.000156912	0	0	0	0.000643397	0.000342466	0	0	0	0	0	0	0	0	0	0	0	0	0	0	0	0	0	0	0	0	0	0	0	0	0	0	0	0	0	0	0	0	0	0	0	0	0	0	0	0	0
k__Bacteria;p__Bacteroidetes;c__[Saprospirae];o__[Saprospirales];f__Chitinophagaceae;g__	0	0	0	0	0	0	0.000160849	0	0	0	0	0	0	0	0	0	0	0	0	0	0	0	0	0	0	0	0	0	0	0	0	0	0	0	0	0	0	0	0	0	0	0	0	0	0	0	0	0	0
k__Bacteria;p__Bacteroidetes;c__[Saprospirae];o__[Saprospirales];f__Chitinophagaceae;g__Chitinophaga	0	0	0	0	0	0	0	0	0	0	0	0	0	0	0	0	0	0	0	0	0	0	0	0	0	0	0	0	0	0	0	0	0	0	0	0	0	0	0	0	0	0	0	0	0	0	0	0	0
k__Bacteria;p__Bacteroidetes;c__[Saprospirae];o__[Saprospirales];f__Saprospiraceae;g__	0	0	0	0	0	0	0	0	0	0	0	0	0	0	0	0	0	0	0	0	0	0	0	0	0.000236518	0	0	0	0	0	0	0	0	0	0	0	0	0	0	0	0	0	0	0	0	0	0	0	0
k__Bacteria;p__Chloroflexi;c__Anaerolineae;o__SBR1031;f__A4b;g__	0	0	0	0	0	0	0	0	0	0	0	0	0	0	0	0	0	0	0	0	0	0	0	0	0	0	0	0	0	0	0	0	0	0	0	0	0	0	0	0	0	0	0	0	0	0	0	0	0
k__Bacteria;p__Chloroflexi;c__Chloroflexi;o__AKIW781;f__;g__	0	0	0	0	0	0	0	0	0	0	0	0	0	0	0	0	0	0	0	0	0	0	0	0	0	0	0	0.00227273	0	0	0	0	0	0	0	0	0	0	0	0	0	0	0	0	0	0	0	0	0
k__Bacteria;p__Chloroflexi;c__Ktedonobacteria;o__TK10;f__;g__	0	0	0	0	0	0	0	0	0	0	0	0	0	0	0	0	0	0	0	0	0	0	0	0.000324465	0	0	0	0	0	0	0	0	0	0	0	0	0	0	0	0	0	0	0	0	0	0	0	0	0
k__Bacteria;p__Chloroflexi;c__Thermomicrobia;o__;f__;g__	0	0	0	0	0	0	0	0	0	0	0	0	0	0	0	0	0	0	0	0	0	0	0	0	0	0	0	0	0	0	0	0	0	0	0	0	0	0.000826446	0	0	0	0	0	0	0	0	0	0	0
k__Bacteria;p__Cyanobacteria;c__4C0d-2;o__YS2;f__;g__	0	0	0	0.000243605	0	0	0	0	0	0	0	0	0	0	0	0	0	0	0	0	0	0	0	0	0	0	0	0	0	0	0	0	0	0	0	0	0	0	0	0	0	0	0	0	0	0	0	0	0
k__Bacteria;p__Cyanobacteria;c__Chloroplast;o__Chlorophyta;f__;g__	0	0	0	0	0	0	0.000160849	0	0	0	0	0	0	0	0	0	0	0	0	0	0	0	0	0	0	0	0	0	0	0	0	0	0	0	0	0	0	0	0	0	0	0	0	0	0	0	0	0	0
k__Bacteria;p__Cyanobacteria;c__Chloroplast;o__Chlorophyta;f__Ulvophyceae;Other	0	0	0	0	0	0	0	0	0	0	0	0	0	0	0	0	0	0	0	0	0.000577923	0.0011609	0	0	0	0	0	0	0.000410341	0	0	0.00179986	0.000272702	0	0	0.00359551	0.00355114	0	0	0	0	0	0	0	0	0	0.0004662	0.000430293	0
k__Bacteria;p__Cyanobacteria;c__Chloroplast;o__Streptophyta;f__;g__	0	0	0.000156912	0.000243605	0	0.00019988	0	0.000342466	0	0.000143947	0	0	0	0	0	0	0	0	0	0	0	0	0	0	0	0	0	0	0	0	0	0	0	0	0	0	0	0	0	0	0	0	0	0	0	0	0	0	0
k__Bacteria;p__Cyanobacteria;c__Nostocophycideae;o__Nostocales;f__;g__	0	0	0	0	0	0	0	0	0	0	0	0	0	0	0	0	0	0	0	0	0	0	0	0	0	0	0	0	0	0	0	0	0	0	0	0	0	0	0	0	0	0	0	0	0	0	0	0	0
k__Bacteria;p__Cyanobacteria;c__Oscillatoriophycideae;o__Oscillatoriales;f__Phormidiaceae;g__Phormidium	0	0.000193461	0	0	0	0	0	0.000342466	0.000153941	0	0	0	0	0	0	0	0	0	0	0	0	0	0	0	0	0	0	0	0	0	0	0	0	0	0	0	0	0	0	0	0	0	0	0	0	0	0	0	0
k__Bacteria;p__firmicutes;Other;Other;Other;Other	0	0	0	0	0	0	0	0	0	0	0	0	0	0	0	0	0	0	0	0	0	0	0	0	0	0	0	0	0	0	0	0	0	0	0	0	0	0	0	0	0	0	0	0	0	0	0	0	0
k__Bacteria;p__firmicutes;c__Bacilli;Other;Other;Other	0	0	0	0	0	0	0	0	0	0	0	0	0	0	0	0	0	0	0	0	0	0	0	0	0	0	0	0	0	0	0	0	0	0	0	0	0.000355114	0	0	0	0	0	0	0	0	0	0	0	0
k__Bacteria;p__firmicutes;c__Bacilli;o__Bacillales;Other;Other	0.000231321	0	0.000313824	0	0	0	0.000160849	0	0	0	0	0.00054615	0	0	0	0.000904568	0	0	0	0	0.000192641	0.00023218	0.00026096	0.000648929	0.00212867	0.000292569	0.000241604	0	0.000820681	0	0	0	0	0	0.000664673	0	0.000355114	0.000413223	0.000338524	0.00157667	0	0	0	0	0.000334113	0	0	0.000430293	0
k__Bacteria;p__firmicutes;c__Bacilli;o__Bacillales;f__;g__	0	0	0	0	0	0	0	0	0	0	0	0	0	0	0	0	0	0	0	0	0	0	0	0	0	0	0	0	0	0	0	0	0	0	0	0	0	0	0	0	0	0	0	0	0	0	0	0	0
k__Bacteria;p__firmicutes;c__Bacilli;o__Bacillales;f__Alicyclobacillaceae;g__Alicyclobacillus	0	0	0	0	0.000160282	0	0	0	0	0	0	0	0	0	0	0	0	0	0	0	0	0	0	0	0	0	0	0	0	0	0	0	0	0	0	0	0	0	0	0	0	0	0	0	0	0	0	0	0
k__Bacteria;p__firmicutes;c__Bacilli;o__Bacillales;f__Bacillaceae;Other	0	0	0	0	0.000160282	0	0	0	0	0	0	0	0	0	0	0	0	0	0	0	0	0	0	0	0	0	0	0	0	0	0	0	0	0	0	0	0	0	0	0	0	0	0	0	0	0	0	0	0
k__Bacteria;p__firmicutes;c__Bacilli;o__Bacillales;f__Bacillaceae;g__	0	0	0	0	0	0	0.000160849	0	0	0	0	0	0	0	0	0	0	0	0	0	0	0	0	0	0	0	0	0	0	0	0	0	0	0	0	0	0	0	0	0	0	0	0	0	0	0	0	0	0
k__Bacteria;p__firmicutes;c__Bacilli;o__Bacillales;f__Bacillaceae;g__Bacillus	0	0	0	0	0.025004	0	0.000160849	0.000342466	0	0	0	0	0	0	0	0	0	0	0	0	0	0	0	0.000324465	0	0	0	0	0	0	0	0	0	0	0	0	0	0	0	0	0	0	0	0	0	0	0	0	0
k__Bacteria;p__firmicutes;c__Bacilli;o__Bacillales;f__Bacillaceae;g__Gracilibacillus	0	0	0	0	0	0	0	0	0	0	0	0	0	0	0	0	0	0	0	0	0	0	0	0	0	0	0	0	0	0	0	0	0	0	0	0	0	0	0	0	0.00047259	0	0	0	0	0	0	0	0
k__Bacteria;p__firmicutes;c__Bacilli;o__Bacillales;f__Bacillaceae;g__Virgibacillus	0	0	0.000156912	0	0	0	0	0	0	0	0	0	0	0	0	0	0	0	0	0	0	0	0	0	0	0	0	0	0	0	0	0	0	0	0	0	0	0	0	0	0	0	0	0	0	0	0	0	0
k__Bacteria;p__firmicutes;c__Bacilli;o__Bacillales;f__Listeriaceae;Other	0	0	0	0	0	0	0	0	0	0	0	0	0	0	0	0	0	0	0	0	0	0	0	0	0	0	0	0	0	0	0	0	0	0	0	0	0	0	0	0	0	0	0	0	0	0	0	0	0
k__Bacteria;p__firmicutes;c__Bacilli;o__Bacillales;f__Listeriaceae;g__Brochothrix	0	0	0	0	0	0	0	0	0	0	0	0	0	0	0	0	0	0	0	0	0	0	0	0	0	0	0	0	0	0	0.000687285	0	0	0	0	0	0	0	0	0.000788333	0	0	0.00217391	0	0	0	0	0.000430293	0.000229148
k__Bacteria;p__firmicutes;c__Bacilli;o__Bacillales;f__Paenibacillaceae;g__Paenibacillus	0	0	0	0	0	0	0	0	0	0	0	0	0	0	0	0	0	0	0	0	0	0	0	0	0	0	0	0	0	0	0	0	0	0	0	0	0	0	0	0	0	0	0	0	0	0	0	0	0
k__Bacteria;p__firmicutes;c__Bacilli;o__Bacillales;f__Planococcaceae;g__	0	0	0	0	0	0	0	0	0	0	0	0	0	0	0	0	0.000383877	0	0	0	0	0	0	0	0	0	0	0	0	0	0	0	0	0	0	0	0	0	0	0	0	0	0	0	0	0	0	0	0
k__Bacteria;p__firmicutes;c__Bacilli;o__Bacillales;f__Planococcaceae;g__Planomicrobium	0	0	0	0	0	0	0	0	0	0	0	0	0	0	0	0	0	0	0	0	0	0	0	0.000324465	0	0	0	0	0	0	0	0	0	0	0	0	0	0	0	0	0	0	0	0	0	0	0	0	0
k__Bacteria;p__firmicutes;c__Bacilli;o__Bacillales;f__Staphylococcaceae;Other	0	0	0	0	0	0	0	0	0	0	0	0	0	0	0	0	0	0	0	0	0	0	0	0	0	0	0	0	0	0	0	0	0	0	0	0	0	0	0	0	0	0	0	0	0	0	0	0	0
k__Bacteria;p__firmicutes;c__Bacilli;o__Bacillales;f__Staphylococcaceae;g__Jeotgalicoccus	0	0	0	0.000243605	0	0	0	0	0	0	0	0	0	0	0	0	0	0	0	0	0	0	0	0	0	0	0	0	0	0	0	0	0	0	0	0	0	0.000413223	0	0	0	0	0	0	0	0	0	0	0
k__Bacteria;p__firmicutes;c__Bacilli;o__Bacillales;f__Staphylococcaceae;g__Staphylococcus	0	0	0	0	0	0	0	0	0	0	0	0	0	0	0	0	0.000383877	0	0	0	0.000577923	0.00023218	0	0.000648929	0	0.000292569	0	0	0	0	0	0	0	0	0.000332336	0	0	0	0	0.000394166	0	0	0	0	0	0	0	0	0
k__Bacteria;p__firmicutes;c__Bacilli;o__Bacillales;f__[Exiguobacteraceae];g__Exiguobacterium	0	0	0	0	0	0	0	0	0	0	0	0	0	0	0	0	0	0	0	0	0	0	0	0	0	0	0	0	0	0	0	0	0	0	0	0	0	0	0	0	0	0	0	0	0	0	0	0	0
k__Bacteria;p__firmicutes;c__Bacilli;o__Gemellales;f__Gemellaceae;g__	0	0	0	0	0	0	0	0.000342466	0	0	0	0	0	0	0.000377216	0	0	0	0	0	0.0148334	0.0222893	0.0237474	0.0158988	0.0227058	0.0260386	0.0169123	0.0113636	0.0242101	0.0188877	0.033677	0.0455364	0.0409054	0.0432526	0.0505151	0.224045	0.142756	0.205785	0.172647	0.165156	0.195652	0.0104485	0.0333333	0.0165073	0.0153692	0.0242511	0.0344988	0.055938	0.00412466
k__Bacteria;p__firmicutes;c__Bacilli;o__Gemellales;f__Gemellaceae;g__Gemella	0	0	0	0	0	0	0	0	0	0	0	0	0	0	0.000377216	0	0	0	0	0	0.000192641	0.000696541	0.00104384	0.000324465	0.00236518	0	0.000724813	0	0.00287238	0.00489682	0.00206186	0.00341973	0.000818107	0.00346021	0.00265869	0.000224719	0.000355114	0	0.0013541	0.000394166	0	0	0	0	0.000334113	0	0.0013986	0	0
k__Bacteria;p__firmicutes;c__Bacilli;o__Lactobacillales;f__;g__	0	0	0	0	0	0	0	0	0	0	0	0	0	0	0	0	0	0	0	0	0	0.00023218	0	0	0	0	0	0	0	0	0	0	0	0	0	0	0	0	0	0	0	0	0	0	0	0	0	0	0
k__Bacteria;p__firmicutes;c__Bacilli;o__Lactobacillales;f__Aerococcaceae;Other	0	0	0	0	0	0	0	0	0	0	0	0	0	0	0	0	0	0	0	0	0	0	0	0	0.000236518	0.000292569	0	0	0	0	0	0.00233981	0	0	0.000997009	0.0011236	0.00106534	0.000413223	0.00169262	0.00433583	0.00283554	0	0	0	0	0	0	0	0
k__Bacteria;p__firmicutes;c__Bacilli;o__Lactobacillales;f__Aerococcaceae;g__	0	0	0	0	0	0	0	0	0	0	0	0	0	0	0	0	0	0	0	0	0	0	0	0	0	0	0	0	0	0	0	0	0	0	0	0	0	0	0	0	0	0	0	0	0	0	0	0	0
k__Bacteria;p__firmicutes;c__Bacilli;o__Lactobacillales;f__Aerococcaceae;g__Aerococcus	0	0	0	0	0	0	0	0	0	0	0	0	0	0	0	0	0	0	0	0	0	0	0	0	0	0	0	0	0	0	0	0	0.000272702	0	0	0	0	0	0	0	0	0	0	0	0	0	0	0	0
k__Bacteria;p__firmicutes;c__Bacilli;o__Lactobacillales;f__Aerococcaceae;g__Alloiococcus	0	0	0	0	0	0	0	0	0	0	0	0	0	0	0	0	0	0	0	0	0	0	0.00026096	0	0	0	0	0	0	0	0	0	0	0	0	0	0	0	0	0	0	0	0	0	0	0	0	0	0
k__Bacteria;p__firmicutes;c__Bacilli;o__Lactobacillales;f__Aerococcaceae;g__facklamia	0	0	0	0	0	0	0	0	0	0	0	0.0010923	0	0	0	0	0	0	0	0	0	0	0	0	0	0	0	0.00113636	0	0	0	0	0	0	0	0	0	0	0	0	0	0	0	0	0	0	0	0	0
k__Bacteria;p__firmicutes;c__Bacilli;o__Lactobacillales;f__Carnobacteriaceae;g__Carnobacterium	0	0	0	0	0	0	0	0	0	0	0	0	0	0	0	0	0	0	0	0	0	0	0	0	0	0	0	0	0	0	0	0	0	0	0	0	0	0	0	0	0	0	0	0	0	0	0	0	0
k__Bacteria;p__firmicutes;c__Bacilli;o__Lactobacillales;f__Carnobacteriaceae;g__Granulicatella	0	0	0	0	0	0	0.000482548	0	0	0	0.000687758	0.00163845	0	0	0	0	0.000383877	0	0	0	0.01021	0.0150917	0.0161795	0.00843608	0.0101703	0.00819193	0.0263349	0.0215909	0.0299549	0.0223854	0.0316151	0.0237581	0.0166349	0.0125433	0.0172815	0.021573	0.043679	0.0227273	0.0396073	0.0417816	0.0430057	0.0466361	0.0652174	0.0475162	0.0551286	0.0518307	0.0177156	0.0942341	0.00229148
k__Bacteria;p__firmicutes;c__Bacilli;o__Lactobacillales;f__Enterococcaceae;g__Enterococcus	0	0	0.000156912	0	0	0	0	0	0	0	0	0	0	0	0	0.000452284	0	0	0	0.000542594	0.000192641	0	0.00026096	0	0	0	0.000241604	0	0	0	0	0	0	0	0	0	0	0	0	0	0	0	0	0.000154273	0	0	0	0	0
k__Bacteria;p__firmicutes;c__Bacilli;o__Lactobacillales;f__Enterococcaceae;g__Vagococcus	0	0	0	0	0	0	0	0	0	0	0	0	0	0	0	0	0	0	0	0	0	0	0	0	0	0	0	0	0	0	0	0.000179986	0	0	0	0	0	0	0	0	0	0	0	0	0	0	0	0	0
k__Bacteria;p__firmicutes;c__Bacilli;o__Lactobacillales;f__Lactobacillaceae;g__Lactobacillus	0.544992	0.944477	0.78707	0.925944	0.829139	0.895862	0.931157	0.743493	0.883467	0.96718	0.818432	0.915347	0.933603	0.984245	0.654847	0.706468	0.850672	0.604787	0.565476	0.887683	0.000192641	0.00023218	0.000782881	0	0	0	0	0	0	0	0	0.000359971	0	0	0	0	0.000355114	0.00206612	0	0	0	0.00229358	0.000724638	0.000308547	0.000334113	0.000475511	0.0004662	0	0
k__Bacteria;p__firmicutes;c__Bacilli;o__Lactobacillales;f__Leuconostocaceae;g__	0	0	0	0	0	0	0	0	0	0	0	0.00054615	0	0	0	0	0	0	0	0	0	0	0	0	0	0	0	0	0	0	0	0	0	0	0	0	0	0	0	0	0	0	0	0	0	0	0	0	0
k__Bacteria;p__firmicutes;c__Bacilli;o__Lactobacillales;f__Leuconostocaceae;g__Leuconostoc	0	0	0	0	0	0	0	0	0	0	0	0	0	0	0	0	0	0	0	0	0	0	0	0	0	0	0	0	0	0	0	0	0	0	0	0	0	0	0	0	0	0	0	0	0	0	0	0	0
k__Bacteria;p__firmicutes;c__Bacilli;o__Lactobacillales;f__Leuconostocaceae;g__Weissella	0	0	0	0	0	0	0	0	0	0	0	0	0	0	0	0	0	0	0	0	0	0	0	0	0	0	0	0	0	0	0	0	0	0	0	0	0	0	0	0	0	0	0	0	0	0	0	0	0
k__Bacteria;p__firmicutes;c__Bacilli;o__Lactobacillales;f__Streptococcaceae;Other	0	0	0	0	0	0	0	0	0	0	0	0	0	0	0	0	0	0	0	0	0	0	0	0	0	0	0	0	0	0	0	0	0	0	0	0	0	0	0	0	0	0	0	0.000154273	0	0	0	0	0
k__Bacteria;p__firmicutes;c__Bacilli;o__Lactobacillales;f__Streptococcaceae;g__Lactococcus	0	0	0	0	0	0	0	0	0	0	0	0	0	0	0	0	0	0	0	0	0	0	0	0	0	0	0	0	0	0	0	0	0	0	0	0	0	0	0	0	0	0	0	0	0	0	0	0	0
k__Bacteria;p__firmicutes;c__Bacilli;o__Lactobacillales;f__Streptococcaceae;g__Streptococcus	0.000231321	0.000386922	0.00078456	0	0.000961693	0.00019988	0.000804246	0.00410959	0	0.000719735	0	0.0103768	0.01097	0.000437637	0.00792154	0.000904568	0.00307102	0.00691489	0.00446429	0	0.710268	0.742744	0.676148	0.663206	0.647114	0.664716	0.675284	0.568182	0.501436	0.629241	0.550515	0.522318	0.417235	0.442042	0.382187	0.586517	0.448509	0.511157	0.482397	0.435948	0.421078	0.609837	0.58913	0.786023	0.573004	0.540181	0.517016	0.601119	0.940422
k__Bacteria;p__firmicutes;c__Bacilli;o__Turicibacterales;f__Turicibacteraceae;g__Turicibacter	0	0	0	0	0	0	0	0	0	0	0.000687758	0	0.00230947	0.00218818	0.00301773	0	0.0130518	0.0196809	0.00644841	0.0303852	0	0	0	0	0	0	0	0	0	0	0	0	0	0	0	0	0	0	0	0	0	0	0	0	0	0	0	0	0
k__Bacteria;p__firmicutes;c__Clostridia;o__Clostridiales;Other;Other	0.00185057	0	0.000627648	0.000243605	0	0	0.000160849	0.0010274	0.000307882	0	0.00275103	0	0.000577367	0.000437637	0.00113165	0.000452284	0.000383877	0.000531915	0.0014881	0	0.000385282	0	0.00026096	0	0	0	0	0	0	0	0	0	0	0	0	0	0	0	0	0	0	0.000254842	0	0	0	0	0	0	0
k__Bacteria;p__firmicutes;c__Clostridia;o__Clostridiales;f__;g__	0.0421004	0.0116077	0.0169465	0.0116931	0.0131431	0.019988	0.0157632	0.0359589	0.0427956	0.0102202	0.0206327	0.00983069	0.00577367	0.00175055	0.038476	0.0266848	0.00422265	0.0329787	0.0565476	0.00325556	0.000192641	0	0	0	0.000236518	0	0	0	0	0	0	0.000359971	0	0	0	0	0	0	0	0	0	0.000764526	0.000724638	0	0	0.000475511	0	0	0
k__Bacteria;p__firmicutes;c__Clostridia;o__Clostridiales;f__Clostridiaceae;Other	0	0	0	0	0	0	0	0	0	0	0.00137552	0	0	0	0.000754432	0.000452284	0.000767754	0.00106383	0.000992063	0.00108519	0	0	0	0	0	0	0	0	0	0	0	0	0	0	0	0	0	0	0	0	0	0	0	0	0	0	0	0	0
k__Bacteria;p__firmicutes;c__Clostridia;o__Clostridiales;f__Clostridiaceae;g__	0	0	0	0	0	0	0	0	0	0	0	0	0.00288684	0.000437637	0.00867597	0	0.00575816	0.0101064	0.00892857	0.00759631	0	0	0	0	0	0	0	0	0	0	0	0	0	0	0	0	0	0	0	0	0	0	0	0	0	0	0.0004662	0	0
k__Bacteria;p__firmicutes;c__Clostridia;o__Clostridiales;f__Clostridiaceae;g__Clostridium	0.000462642	0.000386922	0.000470736	0	0	0	0	0	0	0	0	0	0	0	0.00150886	0.00316599	0	0.00159574	0.00198413	0.000542594	0	0.00023218	0	0	0	0	0	0	0.000410341	0	0	0	0	0	0	0	0	0.000413223	0	0	0	0	0	0	0	0	0	0	0
k__Bacteria;p__firmicutes;c__Clostridia;o__Clostridiales;f__Dehalobacteriaceae;g__Dehalobacterium	0	0	0.000156912	0	0	0	0	0.000342466	0.000307882	0	0	0	0	0	0	0	0	0	0	0	0	0	0	0	0	0	0	0	0	0	0	0	0	0	0	0	0	0	0	0	0	0	0	0	0	0	0	0	0
k__Bacteria;p__firmicutes;c__Clostridia;o__Clostridiales;f__Eubacteriaceae;g__Pseudoramibacter_Eubacterium	0	0	0	0	0	0	0	0	0	0	0	0	0	0	0	0	0	0	0	0	0	0	0.00026096	0	0	0.000585138	0	0	0	0	0	0	0	0	0	0	0	0	0	0	0	0	0	0	0	0	0	0	0
k__Bacteria;p__firmicutes;c__Clostridia;o__Clostridiales;f__Lachnospiraceae;Other	0.00300717	0.00193461	0.000627648	0.00267966	0.000160282	0.00259844	0.000321699	0.00171233	0.00354064	0.000863682	0.00756534	0.0032769	0.0034642	0	0.00754432	0.00316599	0.00153551	0.00638298	0.00694444	0.00217037	0	0	0	0	0	0	0	0	0	0	0	0.000179986	0	0	0	0	0	0	0	0	0	0	0	0	0	0	0	0	0
k__Bacteria;p__firmicutes;c__Clostridia;o__Clostridiales;f__Lachnospiraceae;g__	0.00161925	0.00290192	0.000156912	0.00243605	0.00464818	0.00619628	0.00289529	0.015411	0.00554187	0.00446236	0.00756534	0.0021846	0	0	0.00641267	0.00407056	0.000383877	0.00638298	0.00198413	0.00271297	0	0	0	0	0	0	0.000241604	0	0	0.00104932	0.000687285	0.000539957	0.000272702	0	0.000997009	0.000224719	0	0	0	0.000788333	0.00094518	0.000254842	0	0.000308547	0	0	0.002331	0.000430293	0
k__Bacteria;p__firmicutes;c__Clostridia;o__Clostridiales;f__Lachnospiraceae;g__Anaerostipes	0.000925283	0.000386922	0.000470736	0	0.000641128	0	0.000160849	0	0.000769704	0	0.00137552	0.00054615	0	0	0.000754432	0.00407056	0.000383877	0.00106383	0.000496032	0	0	0	0	0	0	0	0	0	0	0	0	0	0	0	0	0	0	0	0	0	0	0	0	0	0	0	0	0	0
k__Bacteria;p__firmicutes;c__Clostridia;o__Clostridiales;f__Lachnospiraceae;g__Blautia	0.000462642	0	0.000156912	0.000487211	0.000160282	0.00039976	0	0.000684932	0.000153941	0	0.00756534	0.00273075	0.00750577	0.00218818	0.00528103	0.00135685	0.00230326	0.00159574	0.0094246	0.00325556	0	0.000696541	0.00026096	0	0	0	0.000724813	0	0	0	0	0	0	0	0	0	0	0	0	0	0	0	0	0	0	0	0	0	0
k__Bacteria;p__firmicutes;c__Clostridia;o__Clostridiales;f__Lachnospiraceae;g__Butyrivibrio	0	0	0	0	0	0	0	0	0.000153941	0	0	0	0	0	0	0	0	0	0	0	0	0	0	0	0	0	0	0	0	0	0.000687285	0	0	0	0	0	0	0	0	0	0	0	0	0	0	0	0	0	0
k__Bacteria;p__firmicutes;c__Clostridia;o__Clostridiales;f__Lachnospiraceae;g__Catonella	0	0	0	0	0	0	0	0	0	0	0	0	0	0	0	0	0	0	0	0	0.000192641	0.00139308	0.000521921	0.000648929	0.00189215	0.00146284	0.000241604	0	0	0	0.000687285	0.000719942	0.00109081	0	0.00232635	0.000674157	0.000710227	0.00123967	0.000677048	0.00157667	0.00094518	0.000254842	0.000724638	0	0.000334113	0	0.0004662	0	0
k__Bacteria;p__firmicutes;c__Clostridia;o__Clostridiales;f__Lachnospiraceae;g__Coprococcus	0.00508906	0.000967305	0.000470736	0.000730816	0	0	0	0	0.000307882	0.000863682	0.00137552	0	0.00115473	0	0.00113165	0.00135685	0.00153551	0.000531915	0.0014881	0.00705372	0	0.00023218	0	0	0	0	0	0	0	0	0	0	0	0	0	0	0	0	0	0	0	0	0	0	0	0	0	0	0
k__Bacteria;p__firmicutes;c__Clostridia;o__Clostridiales;f__Lachnospiraceae;g__Dorea	0.000693963	0	0	0	0	0	0	0.000342466	0.000153941	0	0	0	0	0.000437637	0	0	0	0.000531915	0.000496032	0	0	0	0	0	0	0	0	0	0	0	0	0	0	0	0	0	0	0	0	0	0	0	0	0	0	0	0	0	0
k__Bacteria;p__firmicutes;c__Clostridia;o__Clostridiales;f__Lachnospiraceae;g__Moryella	0	0	0	0	0	0	0	0	0	0	0	0	0	0	0	0	0	0	0	0	0.00134849	0.00046436	0.00156576	0	0.000236518	0.000292569	0.000724813	0	0.000820681	0.000699545	0.00274914	0.00323974	0.00354513	0.00129758	0.00697906	0.000224719	0.000355114	0.000413223	0.000338524	0	0.00047259	0.000764526	0.000724638	0.00092564	0.00167056	0.00332858	0.0018648	0.00215146	0.000229148
k__Bacteria;p__firmicutes;c__Clostridia;o__Clostridiales;f__Lachnospiraceae;g__Oribacterium	0	0.000193461	0	0	0	0	0.000160849	0	0	0	0	0	0	0	0	0	0	0	0	0	0.00134849	0.000696541	0.00104384	0.00162232	0.00118259	0.000877706	0.00289925	0.00227273	0.00246204	0.00314795	0.00618557	0.00521958	0.01009	0.00346021	0.00864074	0.00202247	0.000355114	0.000413223	0.00270819	0.00394166	0.00283554	0.00713558	0.00797101	0.00138846	0.00400936	0.00523062	0.00745921	0.00258176	0.000458295
k__Bacteria;p__firmicutes;c__Clostridia;o__Clostridiales;f__Lachnospiraceae;g__Roseburia	0	0.000193461	0	0	0	0	0	0	0	0	0	0	0	0	0	0	0	0	0	0	0	0	0	0	0	0	0	0	0	0	0	0	0	0	0	0	0	0	0	0	0	0	0	0	0	0	0	0	0
k__Bacteria;p__firmicutes;c__Clostridia;o__Clostridiales;f__Lachnospiraceae;g__Shuttleworthia	0	0	0	0	0	0	0	0	0	0	0	0	0	0	0	0	0	0	0	0	0	0	0	0.000324465	0	0	0	0	0	0	0	0	0	0	0	0	0	0	0	0	0	0	0	0	0	0	0	0.000860585	0
k__Bacteria;p__firmicutes;c__Clostridia;o__Clostridiales;f__Lachnospiraceae;g__[Ruminococcus]	0.018737	0.00425614	0.0116115	0.0090134	0.00400705	0.00239856	0.00546888	0.0106164	0.00723522	0.00215921	0.00275103	0.00273075	0.00288684	0.000437637	0.00792154	0.00361827	0.000383877	0.00797872	0.00644841	0.000542594	0	0.00023218	0	0	0	0	0	0	0	0	0	0	0	0	0	0	0	0	0	0	0	0	0	0	0	0	0	0	0
k__Bacteria;p__firmicutes;c__Clostridia;o__Clostridiales;f__Peptococcaceae;g__Peptococcus	0	0	0	0	0	0	0	0	0	0	0	0	0	0	0.000377216	0	0	0	0	0	0.000192641	0	0	0	0	0	0	0	0	0	0	0	0	0	0	0	0	0	0	0	0	0	0	0	0	0	0.0004662	0	0
k__Bacteria;p__firmicutes;c__Clostridia;o__Clostridiales;f__Peptococcaceae;g__rc4-4	0	0	0	0	0	0	0	0	0	0	0	0	0	0	0	0.000904568	0.000383877	0.00106383	0.000992063	0	0	0	0	0	0	0	0	0	0	0	0	0	0	0	0	0	0	0	0	0	0	0	0	0	0	0	0	0	0
k__Bacteria;p__firmicutes;c__Clostridia;o__Clostridiales;f__Peptostreptococcaceae;g__	0	0	0	0	0	0	0	0	0	0	0	0	0	0	0	0	0	0	0	0	0	0	0	0	0	0	0	0	0	0	0	0	0	0	0	0	0	0	0	0	0	0	0	0	0	0	0	0	0
k__Bacteria;p__firmicutes;c__Clostridia;o__Clostridiales;f__Peptostreptococcaceae;g__filifactor	0	0	0	0	0	0	0	0	0	0	0	0	0	0	0	0	0	0	0	0	0.000385282	0.00023218	0.00104384	0.000648929	0.00165563	0.00204798	0	0	0	0.000699545	0.000687285	0	0	0	0	0	0	0	0	0	0	0	0	0	0	0	0	0	0
k__Bacteria;p__firmicutes;c__Clostridia;o__Clostridiales;f__Peptostreptococcaceae;g__Peptostreptococcus	0	0	0	0	0	0	0	0	0	0	0	0	0	0	0	0	0	0	0	0	0.00211905	0.00255398	0.00156576	0.00421804	0.00236518	0.00497367	0	0	0.000410341	0.000349773	0.000687285	0	0	0	0	0.00382022	0.00355114	0.00330579	0.00541638	0.00788333	0.00567108	0	0	0.00046282	0	0.00142653	0.0032634	0.00129088	0.000229148
k__Bacteria;p__firmicutes;c__Clostridia;o__Clostridiales;f__Ruminococcaceae;Other	0.000693963	0.000193461	0.000470736	0.000243605	0.000160282	0.00019988	0.000482548	0.000342466	0.000153941	0.000431841	0	0	0	0	0	0	0	0	0	0.000542594	0	0	0	0	0	0	0	0	0	0	0	0	0	0	0	0	0	0	0	0	0	0	0	0	0	0	0	0	0
k__Bacteria;p__firmicutes;c__Clostridia;o__Clostridiales;f__Ruminococcaceae;g__	0.00508906	0.00232153	0.00078456	0.00146163	0.00192339	0.00359784	0.00112594	0.00308219	0.00384852	0.000863682	0.00275103	0.0010923	0.00115473	0	0.00490381	0.00361827	0.000383877	0.00319149	0.00496032	0	0	0	0	0	0	0	0	0	0	0	0	0	0	0	0	0	0	0	0	0	0.00047259	0	0	0	0	0	0	0	0
k__Bacteria;p__firmicutes;c__Clostridia;o__Clostridiales;f__Ruminococcaceae;g__faecalibacterium	0	0	0	0	0	0	0	0	0	0	0	0	0	0	0	0	0	0	0	0	0	0	0	0	0	0	0	0	0	0	0	0	0	0	0	0	0	0	0	0	0	0	0	0	0	0	0	0	0
k__Bacteria;p__firmicutes;c__Clostridia;o__Clostridiales;f__Ruminococcaceae;g__Oscillospira	0.0104094	0.00174115	0.00407971	0.00341048	0.0044879	0.00359784	0.00257359	0.0143836	0.0067734	0.000863682	0.000687758	0	0	0	0.00565824	0.000904568	0.00115163	0.00159574	0.00297619	0.00108519	0	0	0	0	0	0	0	0	0	0	0	0	0	0	0	0	0	0	0	0	0	0	0	0	0	0	0	0	0
k__Bacteria;p__firmicutes;c__Clostridia;o__Clostridiales;f__Ruminococcaceae;g__Ruminococcus	0.0136479	0.00502999	0.000470736	0.00219245	0.00160282	0.0009994	0.000643397	0.00719178	0.00723522	0.00129552	0.00206327	0	0.0034642	0.000875274	0.00339495	0.00135685	0.000767754	0.00265957	0.00396825	0.00705372	0	0	0	0	0	0	0	0	0	0	0	0	0	0	0	0	0	0	0	0	0	0	0	0	0	0	0	0	0
k__Bacteria;p__firmicutes;c__Clostridia;o__Clostridiales;f__Veillonellaceae;g__	0	0	0	0	0	0	0	0	0	0	0	0	0	0	0	0	0	0	0	0	0	0	0	0	0	0	0	0	0.000410341	0	0	0	0	0	0	0	0	0	0	0	0	0	0	0	0.000334113	0.000475511	0.0004662	0	0.000229148
k__Bacteria;p__firmicutes;c__Clostridia;o__Clostridiales;f__Veillonellaceae;g__Dialister	0	0	0	0	0	0	0	0	0	0	0	0	0.000577367	0	0.00150886	0	0	0.000531915	0	0	0.000385282	0	0.00182672	0	0.000473037	0.000877706	0	0	0.000820681	0.000699545	0.00343643	0.000899928	0.000272702	0.000865052	0.000664673	0.000898876	0.000355114	0.000826446	0.00101557	0.0011825	0.00094518	0.00203874	0.000724638	0.00046282	0.00200468	0.00332858	0.0004662	0	0
k__Bacteria;p__firmicutes;c__Clostridia;o__Clostridiales;f__Veillonellaceae;g__Megasphaera	0	0	0	0	0	0	0	0	0	0	0	0	0	0	0	0	0	0	0	0.000542594	0.00134849	0.00139308	0.000521921	0.000648929	0.000473037	0.00204798	0.00604011	0.00227273	0.0155929	0.00524659	0.00893471	0.00863931	0.01009	0.0112457	0.0142905	0.000449438	0.000710227	0	0	0.00157667	0	0.0117227	0.0115942	0.00709658	0.0187103	0.0190204	0.0167832	0.00516351	0.00114574
k__Bacteria;p__firmicutes;c__Clostridia;o__Clostridiales;f__Veillonellaceae;g__Phascolarctobacterium	0	0	0	0	0	0	0	0	0	0	0	0	0	0	0	0	0	0.000531915	0	0	0	0	0	0	0	0	0	0	0	0	0	0	0	0	0	0	0	0	0	0	0	0	0	0	0	0	0	0	0
k__Bacteria;p__firmicutes;c__Clostridia;o__Clostridiales;f__Veillonellaceae;g__Schwartzia	0	0	0	0	0	0	0	0	0	0	0	0	0	0	0	0	0	0	0	0	0	0	0	0	0	0	0	0	0	0.000349773	0	0	0.000272702	0	0.000664673	0	0	0	0	0.000394166	0.00047259	0	0	0	0	0	0	0	0
k__Bacteria;p__firmicutes;c__Clostridia;o__Clostridiales;f__Veillonellaceae;g__Selenomonas	0	0	0	0	0	0	0	0	0	0	0	0	0	0	0	0	0	0	0	0	0.000577923	0.000696541	0.00104384	0.000973394	0.000473037	0.000877706	0.000483209	0	0	0.00104932	0.000687285	0.0012599	0.00299973	0.0017301	0.00299103	0.0011236	0	0.000826446	0.0013541	0.000788333	0.00141777	0.00203874	0.000724638	0	0.00434347	0.00142653	0.00699301	0.00172117	0.00114574
k__Bacteria;p__firmicutes;c__Clostridia;o__Clostridiales;f__Veillonellaceae;g__Veillonella	0	0	0.000313824	0	0.000160282	0	0.000160849	0	0	0	0	0.0010923	0	0	0.000377216	0.000452284	0.000383877	0	0	0	0.0344828	0.0267007	0.0438413	0.0580792	0.0470672	0.0520772	0.0558106	0.105682	0.0976611	0.0818468	0.114089	0.0471562	0.0763567	0.0808824	0.0737787	0.0157303	0.0440341	0.0342975	0.0460393	0.0441466	0.0330813	0.0509684	0.05	0.0280778	0.0608086	0.0660961	0.0438228	0.0697074	0.00802016
k__Bacteria;p__firmicutes;c__Clostridia;o__Clostridiales;f__[Acidaminobacteraceae];g__fusibacter	0	0	0	0	0	0	0	0	0	0	0	0	0	0	0	0	0	0	0	0	0	0	0	0	0	0	0	0	0	0	0	0	0	0	0	0	0	0	0	0.000394166	0	0	0	0	0	0	0	0	0
k__Bacteria;p__firmicutes;c__Clostridia;o__Clostridiales;f__[Mogibacteriaceae];g__	0.000231321	0.000193461	0	0.000243605	0	0	0.000643397	0	0	0	0	0	0.000577367	0	0.000754432	0.000452284	0	0	0	0	0.00269698	0.0023218	0.0013048	0.00292018	0.00354778	0.00175541	0	0.00113636	0.000820681	0	0	0.000359971	0.000818107	0	0.000997009	0.000674157	0.000355114	0.000413223	0.00101557	0.002365	0.00141777	0.000254842	0.000724638	0	0.000668226	0	0.002331	0.000430293	0.000458295
k__Bacteria;p__firmicutes;c__Clostridia;o__Clostridiales;f__[Mogibacteriaceae];g__Mogibacterium	0	0	0	0	0	0	0	0	0	0	0	0	0	0	0.000754432	0	0	0	0	0	0.00173377	0.00023218	0.00182672	0.00129786	0.00141911	0.000877706	0.00120802	0.00227273	0.000410341	0.00104932	0.000687285	0.0012599	0.00190892	0.00129758	0.0036557	0.000224719	0	0.000413223	0	0.000394166	0	0.000254842	0	0.00046282	0.000334113	0	0.0032634	0.000860585	0.000229148
k__Bacteria;p__firmicutes;c__Clostridia;o__Clostridiales;f__[Tissierellaceae];g__	0	0	0	0	0	0	0	0	0	0	0	0	0	0	0	0	0	0	0	0	0	0	0	0	0	0	0	0	0	0	0	0	0	0	0	0	0	0	0	0	0	0	0	0	0	0	0	0	0
k__Bacteria;p__firmicutes;c__Clostridia;o__Clostridiales;f__[Tissierellaceae];g__Anaerococcus	0	0	0	0	0	0	0.000160849	0	0	0	0	0.00273075	0.00115473	0	0.00113165	0.0158299	0	0.000531915	0	0	0	0	0	0	0	0	0	0	0	0	0	0	0	0	0	0.000224719	0	0.00165289	0	0	0	0	0	0	0	0	0	0.000430293	0
k__Bacteria;p__firmicutes;c__Clostridia;o__Clostridiales;f__[Tissierellaceae];g__finegoldia	0	0	0	0	0	0	0	0	0	0	0	0.0010923	0	0.000875274	0.000377216	0.000904568	0.000383877	0.000531915	0	0	0	0	0	0	0	0	0	0	0	0	0	0	0	0	0	0	0	0.000413223	0	0	0	0	0	0	0	0	0	0	0
k__Bacteria;p__firmicutes;c__Clostridia;o__Clostridiales;f__[Tissierellaceae];g__GW-34	0	0	0	0	0	0	0	0	0	0	0	0.00054615	0	0	0	0	0	0	0	0	0	0	0	0	0	0	0	0	0	0	0	0	0	0	0	0	0	0	0	0	0	0	0	0	0	0	0	0	0
k__Bacteria;p__firmicutes;c__Clostridia;o__Clostridiales;f__[Tissierellaceae];g__Gallicola	0	0	0	0	0	0.00059964	0	0	0	0	0	0	0	0	0	0	0	0	0	0	0	0	0	0	0	0	0	0	0	0	0	0	0	0	0	0	0	0	0	0	0	0	0	0	0	0	0	0	0
k__Bacteria;p__firmicutes;c__Clostridia;o__Clostridiales;f__[Tissierellaceae];g__Helcococcus	0	0	0	0	0	0	0	0	0	0	0	0	0	0	0	0	0	0	0	0	0	0	0	0	0	0	0	0	0	0	0	0	0	0	0	0	0	0.000826446	0	0	0	0	0	0	0	0	0	0	0
k__Bacteria;p__firmicutes;c__Clostridia;o__Clostridiales;f__[Tissierellaceae];g__Parvimonas	0	0	0	0	0	0	0	0	0	0	0	0	0	0	0.000377216	0	0	0	0	0	0.00134849	0.0011609	0.000521921	0.000648929	0.000709555	0.00117028	0	0	0.000410341	0.00174886	0.00137457	0.000539957	0.00218162	0.00129758	0.000332336	0.000224719	0.000355114	0.000413223	0	0	0	0	0	0	0.000668226	0	0	0.000430293	0
k__Bacteria;p__firmicutes;c__Clostridia;o__Clostridiales;f__[Tissierellaceae];g__Peptoniphilus	0	0	0	0	0	0	0	0	0	0	0	0.0010923	0	0	0.00301773	0	0	0	0	0	0	0	0	0	0	0	0	0	0	0	0	0	0	0	0	0	0	0.000826446	0	0	0	0	0	0	0	0	0.0004662	0	0.000229148
k__Bacteria;p__firmicutes;c__Clostridia;o__Clostridiales;f__[Tissierellaceae];g__WAL_1855D	0	0	0	0	0	0	0	0	0	0	0	0	0	0	0.00301773	0	0	0	0	0	0	0	0	0	0	0	0	0	0	0	0	0	0	0	0	0	0	0	0	0	0	0	0	0	0	0	0	0	0
k__Bacteria;p__firmicutes;c__Clostridia;o__Clostridiales;f__[Tissierellaceae];g__ph2	0	0	0	0	0	0	0	0	0	0	0	0	0	0	0.00113165	0	0	0	0	0	0	0	0	0	0	0	0	0	0	0	0	0	0	0	0	0	0	0	0	0	0	0	0	0	0	0	0	0	0
k__Bacteria;p__firmicutes;c__Erysipelotrichi;o__Erysipelotrichales;f__Erysipelotrichaceae;Other	0.00138793	0	0.000156912	0	0	0	0	0	0	0	0	0	0	0	0	0	0	0.000531915	0	0	0	0	0	0	0	0	0	0	0	0	0	0	0	0	0	0	0	0	0	0	0	0	0	0	0	0	0	0	0
k__Bacteria;p__firmicutes;c__Erysipelotrichi;o__Erysipelotrichales;f__Erysipelotrichaceae;g__	0	0	0	0	0	0	0	0	0.000153941	0	0.000687758	0.00054615	0.0017321	0.000437637	0.00113165	0.000904568	0.000383877	0	0	0.00542594	0	0	0	0	0	0	0	0	0.000820681	0	0	0	0	0	0	0	0	0	0	0	0	0	0	0	0	0	0	0	0
k__Bacteria;p__firmicutes;c__Erysipelotrichi;o__Erysipelotrichales;f__Erysipelotrichaceae;g__Allobaculum	0.000693963	0.000193461	0.000313824	0.000243605	0	0	0.000160849	0	0.000307882	0	0	0	0	0	0.00113165	0.000452284	0.01881	0.125532	0.046131	0.020076	0	0	0	0	0	0	0	0	0	0	0	0	0	0	0	0	0	0	0	0	0	0	0	0	0	0	0	0	0
k__Bacteria;p__firmicutes;c__Erysipelotrichi;o__Erysipelotrichales;f__Erysipelotrichaceae;g__Bulleidia	0	0	0	0	0	0	0	0	0	0	0	0	0	0	0	0	0	0	0	0	0.00269698	0.00208962	0.00365344	0.00421804	0.0026017	0.00321826	0.00362406	0.00227273	0.00328272	0.00349773	0.000687285	0.000539957	0.000818107	0.000865052	0.000664673	0.000898876	0.00390625	0.00247934	0.00169262	0.00275916	0.00047259	0.00127421	0.00652174	0.000771367	0.00100234	0.00332858	0.00932401	0.00172117	0.00114574
k__Bacteria;p__firmicutes;c__Erysipelotrichi;o__Erysipelotrichales;f__Erysipelotrichaceae;g__Coprobacillus	0	0	0	0	0	0	0	0	0	0	0	0	0	0	0.00113165	0.000452284	0.00115163	0	0.000992063	0	0	0	0	0	0	0	0	0	0	0	0	0	0	0	0	0	0	0	0	0	0	0	0	0	0	0	0	0	0
k__Bacteria;p__firmicutes;c__Erysipelotrichi;o__Erysipelotrichales;f__Erysipelotrichaceae;g__RfN20	0	0	0	0	0	0	0	0	0	0	0	0	0	0	0	0	0	0	0	0	0	0	0	0	0	0	0	0	0	0	0	0	0	0	0	0	0	0	0	0	0	0	0	0	0	0	0	0	0
k__Bacteria;p__firmicutes;c__Erysipelotrichi;o__Erysipelotrichales;f__Erysipelotrichaceae;g__Sharpea	0	0	0	0	0	0	0	0	0	0	0	0	0	0	0	0	0	0	0	0	0	0	0	0	0.000236518	0	0	0	0	0	0	0.000179986	0	0	0	0	0	0	0	0	0	0	0	0	0	0	0	0	0
k__Bacteria;p__firmicutes;c__Erysipelotrichi;o__Erysipelotrichales;f__Erysipelotrichaceae;g__[Eubacterium]	0	0	0	0	0	0	0	0	0	0	0	0.00054615	0	0	0.000377216	0	0	0	0	0.000542594	0.000192641	0	0	0	0	0	0	0	0	0	0	0.000179986	0	0	0	0	0	0	0	0	0	0	0	0.000154273	0.000334113	0	0	0	0
k__Bacteria;p__firmicutes;c__Erysipelotrichi;o__Erysipelotrichales;f__Erysipelotrichaceae;g__cc_115	0	0	0.000156912	0	0	0	0	0	0	0	0	0	0	0	0	0	0	0	0	0	0	0	0	0	0	0	0	0	0	0	0	0	0	0	0	0	0	0	0	0	0	0	0	0	0	0	0	0	0
k__Bacteria;p__fusobacteria;c__fusobacteriia;o__fusobacteriales;f__fusobacteriaceae;g__fusobacterium	0	0	0	0	0.000160282	0	0	0	0	0	0	0.00054615	0	0	0	0	0	0	0	0	0.00308226	0.00371488	0.00391441	0.0197923	0.00473037	0.014921	0.0057985	0.0147727	0.00615511	0.00734523	0.00962199	0.00701944	0.0297246	0.0203287	0.0126288	0.00764045	0.0117188	0.00826446	0.00880162	0.00551833	0.0113422	0.00101937	0.00144928	0.000154273	0.00133645	0.000951022	0.00699301	0.00258176	0.000458295
k__Bacteria;p__fusobacteria;c__fusobacteriia;o__fusobacteriales;f__Leptotrichiaceae;g__	0	0	0	0	0	0	0	0	0	0	0	0	0	0	0	0	0	0	0	0	0	0	0	0	0	0	0	0	0	0	0	0	0	0	0	0	0	0	0	0	0	0	0	0	0	0	0	0	0
k__Bacteria;p__fusobacteria;c__fusobacteriia;o__fusobacteriales;f__Leptotrichiaceae;g__Leptotrichia	0	0	0	0	0.000160282	0	0	0.000342466	0	0	0	0	0	0	0	0	0	0	0	0	0.00134849	0.000928721	0.0013048	0.000973394	0.00212867	0.00321826	0.00217444	0.00568182	0.00246204	0.00454704	0.00549828	0.00467963	0.0160894	0.0285467	0.0225989	0.00719101	0.0145597	0.00826446	0.0108328	0.0106425	0.0137051	0.00229358	0.00144928	0.000308547	0.00167056	0.00523062	0.0041958	0.00301205	0.000687443
k__Bacteria;p__fusobacteria;c__fusobacteriia;o__fusobacteriales;f__Leptotrichiaceae;g__Sneathia	0	0	0	0	0	0	0	0	0	0	0	0	0	0	0	0	0	0	0	0	0	0	0	0	0	0	0	0	0	0	0	0	0	0	0	0	0	0	0	0	0	0	0	0	0	0	0	0	0
k__Bacteria;p__GN02;c__BD1-5;o__;f__;g__	0	0	0	0	0	0	0	0	0	0	0	0	0	0	0	0	0	0	0	0	0	0.00023218	0	0	0	0	0	0	0	0	0	0.000359971	0	0	0	0	0.000355114	0	0	0	0	0	0	0	0	0	0	0	0
k__Bacteria;p__Gemmatimonadetes;c__;o__;f__;g__	0	0	0	0	0	0	0	0	0.000153941	0	0	0	0	0	0	0	0	0	0	0	0	0	0	0	0	0	0	0	0	0	0	0	0	0	0	0	0	0	0	0	0	0	0	0	0	0	0	0	0
k__Bacteria;p__Gemmatimonadetes;c__Gemm-3;o__;f__;g__	0	0	0	0	0	0.00019988	0	0	0	0	0	0	0	0	0	0	0	0	0	0	0	0	0	0.000324465	0	0	0	0.00454545	0	0	0	0	0	0	0	0	0	0	0	0	0	0	0	0	0	0	0	0	0
k__Bacteria;p__Gemmatimonadetes;c__Gemm-5;o__;f__;g__	0	0	0	0	0	0	0	0	0	0	0	0	0	0	0	0	0	0	0	0	0	0	0	0	0	0	0	0	0	0	0.000687285	0	0	0	0	0	0	0	0	0	0	0	0	0	0	0	0	0	0
k__Bacteria;p__Gemmatimonadetes;c__Gemmatimonadetes;o__Gemmatimonadales;f__Ellin5301;g__	0	0	0	0	0	0	0	0	0	0	0	0	0	0	0	0	0	0	0	0	0	0	0	0	0	0	0	0	0	0	0	0	0	0	0	0	0	0	0	0	0	0	0	0	0	0	0	0	0
k__Bacteria;p__Lentisphaerae;c__[Lentisphaeria];o__Victivallales;f__Victivallaceae;g__	0	0	0	0	0	0	0	0	0	0	0	0	0	0	0	0	0	0	0	0	0	0	0	0	0	0	0	0	0	0	0	0	0	0	0	0	0	0	0	0	0	0	0	0	0	0	0	0	0
k__Bacteria;p__Planctomycetes;c__Phycisphaerae;o__Phycisphaerales;f__Phycisphaeraceae;g__	0	0	0	0	0	0	0	0.000342466	0	0	0	0	0	0	0	0	0	0	0	0	0	0	0	0	0	0	0	0	0	0	0	0	0	0	0	0	0	0	0	0	0	0	0	0	0	0	0	0	0
k__Bacteria;p__Proteobacteria;c__Alphaproteobacteria;Other;Other;Other	0	0	0	0	0	0	0	0	0	0	0	0	0	0	0	0	0	0	0	0	0	0	0	0	0.00118259	0	0	0	0.000820681	0	0	0.000179986	0	0	0.000332336	0	0	0	0.00169262	0	0	0	0	0	0	0	0	0	0
k__Bacteria;p__Proteobacteria;c__Alphaproteobacteria;o__;f__;g__	0	0	0	0	0	0	0	0	0	0	0	0	0	0	0	0	0	0	0	0	0	0	0	0	0	0	0	0	0	0	0	0	0	0	0	0	0	0	0	0	0	0	0	0	0	0	0	0	0
k__Bacteria;p__Proteobacteria;c__Alphaproteobacteria;o__Caulobacterales;f__Caulobacteraceae;g__	0	0	0	0	0	0	0	0	0	0	0	0	0	0	0	0	0	0	0	0	0	0	0	0	0	0	0	0	0	0	0	0	0	0	0	0	0	0	0	0	0	0	0	0	0	0	0	0	0
k__Bacteria;p__Proteobacteria;c__Alphaproteobacteria;o__Caulobacterales;f__Caulobacteraceae;g__Asticcacaulis	0	0	0	0	0	0	0	0	0	0	0	0	0	0	0	0	0	0	0	0	0	0	0	0	0	0	0	0	0	0	0	0	0	0	0	0	0	0	0	0	0	0	0	0	0	0	0	0	0
k__Bacteria;p__Proteobacteria;c__Alphaproteobacteria;o__Caulobacterales;f__Caulobacteraceae;g__Mycoplana	0	0	0	0	0	0	0	0	0	0	0	0	0	0	0	0	0	0	0	0	0	0	0	0	0	0	0	0	0	0	0	0	0	0	0	0	0	0	0	0	0	0	0	0	0	0	0	0	0
k__Bacteria;p__Proteobacteria;c__Alphaproteobacteria;o__Rf32;f__;g__	0	0	0	0	0	0	0.000321699	0	0	0	0	0	0	0	0	0	0	0	0	0	0	0	0	0	0	0	0	0	0	0	0	0	0	0	0	0	0	0	0	0	0	0	0	0	0	0	0	0	0
k__Bacteria;p__Proteobacteria;c__Alphaproteobacteria;o__Rhizobiales;f__;g__	0	0	0	0	0	0	0	0	0	0	0	0	0	0	0	0	0	0	0	0	0	0	0	0	0	0	0	0	0	0	0	0	0	0	0	0	0	0	0	0	0	0	0	0	0	0	0	0	0
k__Bacteria;p__Proteobacteria;c__Alphaproteobacteria;o__Rhizobiales;f__Bradyrhizobiaceae;g__	0	0	0	0	0	0	0	0	0	0	0	0	0	0	0	0	0	0	0	0	0	0	0	0.000324465	0	0	0	0	0	0	0	0	0	0	0	0	0	0	0	0	0	0	0	0	0	0	0	0	0
k__Bacteria;p__Proteobacteria;c__Alphaproteobacteria;o__Rhizobiales;f__Bradyrhizobiaceae;g__Bradyrhizobium	0	0	0	0	0.000160282	0	0	0	0	0	0	0	0	0	0	0	0	0	0	0	0	0	0	0	0	0	0	0	0.000410341	0	0	0	0	0	0	0	0	0	0	0	0	0	0	0	0	0	0	0	0
k__Bacteria;p__Proteobacteria;c__Alphaproteobacteria;o__Rhizobiales;f__Brucellaceae;g__Ochrobactrum	0	0	0	0	0	0	0	0	0	0	0	0	0	0	0	0	0	0	0	0	0	0	0	0	0	0	0	0	0	0	0	0	0	0	0	0	0	0	0	0	0	0	0	0	0	0	0	0	0
k__Bacteria;p__Proteobacteria;c__Alphaproteobacteria;o__Rhizobiales;f__Hyphomicrobiaceae;g__Devosia	0	0	0	0	0	0	0	0	0	0	0	0	0	0	0	0	0	0	0	0	0	0	0	0	0	0	0	0	0	0	0	0	0.000272702	0	0	0	0	0	0	0	0	0	0	0	0	0	0	0	0
k__Bacteria;p__Proteobacteria;c__Alphaproteobacteria;o__Rhizobiales;f__Hyphomicrobiaceae;g__Rhodoplanes	0	0	0	0	0	0	0	0	0	0	0	0	0	0	0	0	0	0	0	0	0	0	0	0	0	0	0	0	0	0	0	0	0	0	0	0	0	0	0	0	0	0	0	0	0	0	0	0	0
k__Bacteria;p__Proteobacteria;c__Alphaproteobacteria;o__Rhizobiales;f__Methylobacteriaceae;g__	0	0	0	0	0	0	0	0	0	0	0	0	0	0	0	0	0	0	0	0	0	0	0	0	0	0	0	0	0	0	0	0	0	0	0	0	0	0	0	0	0	0	0	0	0	0	0	0	0
k__Bacteria;p__Proteobacteria;c__Alphaproteobacteria;o__Rhizobiales;f__Phyllobacteriaceae;Other	0	0	0	0	0	0	0	0	0	0	0	0	0	0	0	0	0	0	0	0	0	0	0	0	0	0	0	0	0	0	0	0	0	0	0	0	0	0	0	0	0	0	0	0	0	0	0	0	0
k__Bacteria;p__Proteobacteria;c__Alphaproteobacteria;o__Rhizobiales;f__Phyllobacteriaceae;g__	0	0	0	0	0	0	0	0	0	0	0	0	0	0	0	0	0	0	0	0	0	0.00417924	0	0	0	0	0	0	0	0	0	0	0	0	0	0	0.00639205	0	0	0	0	0	0	0	0	0	0.002331	0	0
k__Bacteria;p__Proteobacteria;c__Alphaproteobacteria;o__Rhizobiales;f__Rhizobiaceae;g__Agrobacterium	0	0	0	0	0	0	0	0	0	0	0	0	0	0	0	0.000904568	0	0	0	0	0	0	0.00026096	0	0	0	0	0	0	0	0	0	0	0	0	0	0	0	0	0	0	0	0	0	0	0	0	0	0
k__Bacteria;p__Proteobacteria;c__Alphaproteobacteria;o__Rhodobacterales;f__Hyphomonadaceae;g__	0	0	0	0	0	0	0	0	0	0	0	0	0	0	0	0	0	0	0	0	0	0	0	0	0	0	0	0	0	0	0	0	0	0	0	0	0	0	0	0	0	0	0	0	0	0	0	0	0
k__Bacteria;p__Proteobacteria;c__Alphaproteobacteria;o__Rhodobacterales;f__Rhodobacteraceae;g__Paracoccus	0	0	0	0	0	0	0	0	0	0	0	0	0	0	0	0	0	0	0	0	0	0	0	0	0	0	0	0	0	0	0	0	0	0	0	0	0	0	0	0	0	0	0	0	0	0	0	0	0
k__Bacteria;p__Proteobacteria;c__Alphaproteobacteria;o__Rhodobacterales;f__Rhodobacteraceae;g__Rubellimicrobium	0	0	0	0	0	0	0	0	0	0	0	0	0	0	0	0	0	0	0	0	0	0	0	0	0	0	0	0	0	0	0	0	0	0	0	0	0	0	0	0	0	0	0	0	0	0	0	0	0
k__Bacteria;p__Proteobacteria;c__Alphaproteobacteria;o__Rhodospirillales;f__Acetobacteraceae;g__Roseomonas	0	0	0	0	0	0	0	0	0	0	0	0	0	0	0	0	0	0	0	0	0	0	0.000782881	0	0	0	0	0	0	0	0	0	0	0	0	0	0	0	0	0	0	0	0	0	0	0	0	0	0
k__Bacteria;p__Proteobacteria;c__Alphaproteobacteria;o__Rhodospirillales;f__Rhodospirillaceae;Other	0	0	0	0	0	0	0	0	0	0	0	0	0	0	0	0	0	0	0	0	0	0	0	0	0	0	0	0	0	0	0	0	0	0	0.000332336	0	0	0	0	0	0	0	0	0	0	0	0	0	0
k__Bacteria;p__Proteobacteria;c__Alphaproteobacteria;o__Rhodospirillales;f__Rhodospirillaceae;g__	0	0	0	0	0	0	0	0	0	0	0	0	0	0	0	0	0	0	0	0	0	0	0	0.000324465	0	0	0	0	0	0	0	0	0	0	0	0	0	0	0	0	0	0	0	0	0	0	0	0	0
k__Bacteria;p__Proteobacteria;c__Alphaproteobacteria;o__Rhodospirillales;f__Rhodospirillaceae;g__Skermanella	0	0	0	0	0	0	0	0	0	0	0	0	0	0	0	0	0	0	0	0	0	0	0	0	0	0	0	0	0	0	0	0	0	0	0	0	0	0	0	0	0	0	0	0	0	0	0	0	0
k__Bacteria;p__Proteobacteria;c__Alphaproteobacteria;o__Rickettsiales;f__;g__	0	0	0	0	0	0	0	0	0	0	0	0	0	0	0	0	0	0	0	0	0	0	0	0	0	0	0	0	0	0	0	0	0	0	0	0	0	0	0	0	0	0	0	0	0	0	0	0	0
k__Bacteria;p__Proteobacteria;c__Alphaproteobacteria;o__Sphingomonadales;f__Sphingomonadaceae;Other	0	0	0	0	0	0	0.000160849	0	0	0	0	0	0	0	0	0	0	0	0	0	0	0	0	0.000324465	0	0	0	0	0	0.000699545	0	0	0	0	0	0	0	0	0	0	0	0	0	0	0	0	0	0	0
k__Bacteria;p__Proteobacteria;c__Alphaproteobacteria;o__Sphingomonadales;f__Sphingomonadaceae;g__	0	0	0	0	0	0	0	0	0	0	0	0	0	0	0	0	0	0	0	0	0	0	0	0	0	0	0	0	0	0	0	0	0	0	0	0	0	0	0	0	0	0	0	0	0	0	0	0	0
k__Bacteria;p__Proteobacteria;c__Alphaproteobacteria;o__Sphingomonadales;f__Sphingomonadaceae;g__Kaistobacter	0	0	0	0	0	0	0	0	0	0	0	0	0	0	0	0	0	0	0	0	0	0	0	0.000324465	0	0	0	0	0	0	0	0	0	0	0	0	0.000355114	0	0	0	0	0	0	0	0	0	0	0	0
k__Bacteria;p__Proteobacteria;c__Alphaproteobacteria;o__Sphingomonadales;f__Sphingomonadaceae;g__Novosphingobium	0	0	0	0	0	0	0	0	0	0	0	0	0	0	0	0	0	0	0	0	0	0	0	0	0	0	0	0	0	0	0	0	0	0	0	0	0	0	0	0	0	0	0	0	0	0	0	0	0
k__Bacteria;p__Proteobacteria;c__Alphaproteobacteria;o__Sphingomonadales;f__Sphingomonadaceae;g__Sphingomonas	0	0	0	0	0	0	0	0	0	0	0	0	0	0	0	0	0	0	0	0	0	0	0	0	0	0	0	0	0	0	0	0	0	0	0	0	0	0	0	0	0	0	0	0	0	0.000475511	0	0	0
k__Bacteria;p__Proteobacteria;c__Betaproteobacteria;o__Burkholderiales;f__Alcaligenaceae;g__Achromobacter	0	0	0	0	0	0	0	0	0	0	0	0	0	0	0	0	0	0	0	0	0	0	0	0	0	0	0	0	0	0	0	0	0	0	0	0	0	0	0	0	0	0	0	0	0	0.000475511	0	0	0
k__Bacteria;p__Proteobacteria;c__Betaproteobacteria;o__Burkholderiales;f__Alcaligenaceae;g__Sutterella	0	0	0.000156912	0	0	0	0	0	0.000307882	0	0	0	0	0	0.000377216	0	0	0	0	0	0	0	0	0	0	0	0	0	0	0	0	0	0	0	0	0	0	0	0	0	0	0	0	0	0	0	0	0	0
k__Bacteria;p__Proteobacteria;c__Betaproteobacteria;o__Burkholderiales;f__Burkholderiaceae;g__Lautropia	0	0	0	0	0	0	0	0	0	0	0	0	0	0	0	0	0	0	0	0	0	0	0	0	0	0	0	0	0	0	0	0.000359971	0	0	0	0.000449438	0	0	0	0	0	0	0	0	0	0	0	0	0
k__Bacteria;p__Proteobacteria;c__Betaproteobacteria;o__Burkholderiales;f__Comamonadaceae;g__	0	0	0	0	0	0	0	0	0	0	0	0	0	0	0	0	0	0	0	0	0	0.00023218	0	0.000324465	0	0	0	0	0.000410341	0	0	0	0	0	0	0	0	0	0	0.000394166	0	0	0	0	0	0	0	0	0
k__Bacteria;p__Proteobacteria;c__Betaproteobacteria;o__Burkholderiales;f__Comamonadaceae;g__Comamonas	0	0	0	0	0	0	0	0	0	0	0	0	0	0	0	0	0	0	0	0	0	0	0.00026096	0.000324465	0	0	0	0	0	0.000349773	0	0	0	0	0.000332336	0	0	0	0	0	0	0	0	0	0	0	0	0	0
k__Bacteria;p__Proteobacteria;c__Betaproteobacteria;o__Burkholderiales;f__Comamonadaceae;g__Delftia	0	0	0	0	0	0	0	0	0	0	0	0	0	0	0	0	0	0	0	0	0	0	0	0	0	0	0	0	0	0	0	0	0	0	0	0	0	0	0.000338524	0	0	0	0	0	0	0	0	0	0
k__Bacteria;p__Proteobacteria;c__Betaproteobacteria;o__Burkholderiales;f__Comamonadaceae;g__Tepidimonas	0	0	0	0	0	0	0	0	0	0	0	0	0	0	0	0	0	0	0	0	0	0	0	0	0	0	0	0	0	0	0	0	0	0	0	0	0	0	0	0	0	0	0	0	0	0	0	0	0
k__Bacteria;p__Proteobacteria;c__Betaproteobacteria;o__Burkholderiales;f__Oxalobacteraceae;g__	0	0	0	0	0	0	0	0	0	0	0	0	0	0	0	0	0	0	0	0	0	0	0	0.000648929	0	0	0.000241604	0	0.00123102	0	0.000687285	0	0	0	0	0	0	0	0.00101557	0	0	0	0.000724638	0	0.000334113	0	0	0	0
k__Bacteria;p__Proteobacteria;c__Betaproteobacteria;o__Burkholderiales;f__Oxalobacteraceae;g__Cupriavidus	0	0	0	0	0	0	0	0	0	0	0	0	0	0	0	0	0	0	0	0	0	0	0	0.000324465	0	0	0	0	0	0	0	0	0	0	0	0	0	0	0	0	0	0	0	0	0	0	0	0	0
k__Bacteria;p__Proteobacteria;c__Betaproteobacteria;o__Burkholderiales;f__Oxalobacteraceae;g__Janthinobacterium	0	0	0	0	0	0	0	0	0	0	0	0	0	0	0	0	0	0	0	0	0	0	0	0	0	0	0	0	0	0	0	0	0	0	0	0	0	0	0	0	0	0	0	0	0	0	0	0	0
k__Bacteria;p__Proteobacteria;c__Betaproteobacteria;o__MND1;f__;g__	0	0	0	0	0	0	0	0	0.000153941	0	0	0	0	0	0	0	0	0	0	0	0	0	0	0	0	0	0	0	0	0	0	0	0	0	0	0	0	0	0	0	0	0	0	0	0	0	0	0	0
k__Bacteria;p__Proteobacteria;c__Betaproteobacteria;o__Methylophilales;f__Methylophilaceae;g__	0	0	0	0	0	0	0	0	0	0	0	0	0	0	0	0	0	0	0	0	0	0	0	0	0	0	0	0	0	0	0	0	0	0	0	0	0	0	0	0	0	0	0	0	0	0	0	0	0
k__Bacteria;p__Proteobacteria;c__Betaproteobacteria;o__Neisseriales;f__Neisseriaceae;Other	0	0	0	0	0	0	0	0	0	0	0	0	0	0	0	0	0	0	0	0	0	0	0	0	0	0	0	0	0	0	0	0	0	0	0	0	0	0	0	0	0	0	0	0	0	0	0	0	0
k__Bacteria;p__Proteobacteria;c__Betaproteobacteria;o__Neisseriales;f__Neisseriaceae;g__	0	0	0	0	0	0	0	0	0	0	0	0	0	0	0	0	0	0	0	0	0.000192641	0.00023218	0	0	0.000473037	0	0	0	0	0	0	0	0	0	0	0	0.000355114	0	0.000338524	0	0	0	0	0	0	0	0.0013986	0.000430293	0
k__Bacteria;p__Proteobacteria;c__Betaproteobacteria;o__Neisseriales;f__Neisseriaceae;g__Eikenella	0	0	0	0	0	0	0	0	0	0	0	0	0	0	0	0	0	0	0	0	0	0	0	0	0	0	0.000241604	0	0	0.000349773	0	0	0	0	0	0	0	0.00165289	0.00101557	0.000788333	0	0	0	0	0	0	0.0004662	0	0
k__Bacteria;p__Proteobacteria;c__Betaproteobacteria;o__Neisseriales;f__Neisseriaceae;g__Kingella	0	0	0	0	0	0	0	0	0	0	0	0	0	0	0	0	0	0	0	0	0.000192641	0	0.00026096	0	0	0	0	0	0	0.000349773	0	0	0	0	0.000997009	0	0	0	0	0	0	0	0	0	0	0	0	0	0
k__Bacteria;p__Proteobacteria;c__Betaproteobacteria;o__Neisseriales;f__Neisseriaceae;g__Neisseria	0	0	0	0	0.000160282	0	0	0	0	0	0	0	0	0	0	0	0	0	0	0	0.0154113	0.0102159	0.0101775	0.0055159	0.0267266	0.0119953	0.00144963	0.00113636	0.000410341	0	0.000687285	0.00449964	0.00218162	0.000865052	0.00232635	0.0130337	0.0383523	0.0243802	0.0294516	0.0232558	0.0222117	0.000254842	0	0.000154273	0	0.000475511	0.0018648	0.00129088	0.000458295
k__Bacteria;p__Proteobacteria;c__Deltaproteobacteria;o__Desulfobacterales;f__Desulfobulbaceae;g__	0	0	0	0	0	0	0	0	0	0	0	0	0	0	0	0	0	0	0	0	0	0	0	0	0	0	0	0	0	0	0	0.000179986	0	0	0	0	0	0	0	0	0	0	0	0	0	0	0	0	0
k__Bacteria;p__Proteobacteria;c__Deltaproteobacteria;o__Desulfobacterales;f__Desulfobulbaceae;g__Desulfobulbus	0	0	0	0	0	0	0	0	0	0	0	0	0	0	0	0	0	0	0	0	0	0	0	0	0	0	0	0	0	0	0	0	0	0	0	0	0	0	0	0	0	0	0	0	0	0	0	0	0
k__Bacteria;p__Proteobacteria;c__Deltaproteobacteria;o__Desulfovibrionales;f__Desulfovibrionaceae;Other	0.000462642	0	0	0	0	0	0	0	0	0	0	0	0	0	0	0	0	0	0	0	0	0	0	0	0	0	0	0	0	0	0	0	0	0	0	0	0	0	0	0	0	0	0	0	0	0	0	0	0
k__Bacteria;p__Proteobacteria;c__Deltaproteobacteria;o__Desulfovibrionales;f__Desulfovibrionaceae;g__	0	0	0	0	0.000480846	0.00039976	0	0	0	0	0	0	0	0	0	0	0	0	0	0	0	0	0	0	0	0	0	0	0	0	0	0	0	0	0	0	0	0	0	0	0	0	0	0	0	0	0	0	0
k__Bacteria;p__Proteobacteria;c__Deltaproteobacteria;o__Desulfovibrionales;f__Desulfovibrionaceae;g__Desulfovibrio	0.0134166	0.000580383	0.00203986	0.00121803	0	0.00019988	0.00112594	0.00376712	0.000615764	0.00129552	0	0	0	0	0	0	0	0	0	0	0	0	0	0	0	0	0	0	0	0	0	0	0	0	0	0	0	0	0	0	0	0	0	0	0	0	0	0	0
k__Bacteria;p__Proteobacteria;c__Deltaproteobacteria;o__MIZ46;f__;g__	0	0	0	0	0	0	0	0	0	0	0	0	0	0	0	0	0	0	0	0	0	0	0	0	0	0	0	0	0	0	0	0	0	0	0	0	0	0	0	0	0	0	0	0	0	0	0	0	0
k__Bacteria;p__Proteobacteria;c__Deltaproteobacteria;o__Spirobacillales;f__;g__	0	0	0	0	0	0	0	0	0	0	0	0	0	0	0	0	0	0	0	0	0	0	0	0	0	0	0	0	0	0	0	0	0	0	0	0	0	0	0	0	0	0	0	0	0	0	0	0	0
k__Bacteria;p__Proteobacteria;c__Epsilonproteobacteria;o__Campylobacterales;f__Campylobacteraceae;g__Arcobacter	0	0	0	0	0	0	0	0	0	0	0	0	0	0	0	0	0	0	0	0	0	0	0	0	0	0	0	0	0	0	0	0	0	0	0	0	0	0	0	0	0	0	0	0	0	0	0	0	0
k__Bacteria;p__Proteobacteria;c__Epsilonproteobacteria;o__Campylobacterales;f__Campylobacteraceae;g__Campylobacter	0	0	0	0	0	0	0	0	0	0	0	0	0	0	0	0.000452284	0	0	0	0	0.000770564	0.000696541	0.000521921	0.00129786	0.000473037	0.000292569	0	0	0	0	0.00137457	0.00233981	0.00490864	0.00432526	0.00598205	0.00157303	0.00213068	0.000413223	0.00270819	0.000788333	0.00141777	0.000764526	0	0	0.00100234	0.00142653	0.0004662	0.000860585	0.000458295
k__Bacteria;p__Proteobacteria;c__Epsilonproteobacteria;o__Campylobacterales;f__Helicobacteraceae;g__	0	0	0	0	0	0	0	0	0	0	0	0	0	0	0	0	0	0	0	0	0	0	0	0	0	0	0	0	0	0	0	0	0	0	0	0	0	0	0	0	0	0	0	0	0	0	0	0	0
k__Bacteria;p__Proteobacteria;c__Epsilonproteobacteria;o__Campylobacterales;f__Helicobacteraceae;g__Helicobacter	0	0	0	0	0	0	0	0	0	0	0	0	0	0	0	0	0	0	0	0	0	0	0.00391441	0	0	0	0	0	0.00246204	0	0	0.00107991	0.00627216	0	0	0	0	0	0	0	0.00236295	0	0.0362319	0	0	0	0	0	0.00091659
k__Bacteria;p__Proteobacteria;c__Gammaproteobacteria;o__Aeromonadales;f__Aeromonadaceae;g__	0	0	0	0	0	0	0	0	0	0	0	0	0	0	0	0	0	0	0	0	0	0	0	0	0	0	0	0	0	0	0	0	0	0	0	0	0	0	0	0	0	0	0	0	0	0	0	0	0
k__Bacteria;p__Proteobacteria;c__Gammaproteobacteria;o__Alteromonadales;f__Alteromonadaceae;Other	0	0	0	0	0	0	0	0	0	0	0	0	0	0	0	0	0	0	0	0	0	0	0	0	0.000236518	0	0	0	0	0	0	0	0	0	0	0	0	0	0	0	0	0	0	0	0	0	0	0	0
k__Bacteria;p__Proteobacteria;c__Gammaproteobacteria;o__Alteromonadales;f__Alteromonadaceae;g__Cellvibrio	0	0	0	0	0	0	0	0	0	0	0	0	0	0	0	0	0	0	0	0	0	0	0	0	0	0	0	0	0	0	0	0	0	0	0	0	0	0	0	0	0	0	0	0	0	0	0	0	0
k__Bacteria;p__Proteobacteria;c__Gammaproteobacteria;o__Alteromonadales;f__Alteromonadaceae;g__Glaciecola	0	0	0	0	0	0	0	0	0	0	0	0	0	0	0	0	0	0	0	0	0	0	0	0	0	0	0	0	0	0	0	0	0	0	0	0	0.000355114	0	0	0	0	0	0	0	0	0	0	0	0
k__Bacteria;p__Proteobacteria;c__Gammaproteobacteria;o__Alteromonadales;f__Shewanellaceae;g__Shewanella	0	0	0	0	0.0168296	0	0	0	0	0	0	0	0	0	0	0	0	0	0	0	0	0	0	0	0	0	0	0.00113636	0.000410341	0	0.000687285	0	0	0	0	0	0	0	0.000338524	0.000394166	0	0	0	0	0.00100234	0	0	0	0.000229148
k__Bacteria;p__Proteobacteria;c__Gammaproteobacteria;o__Cardiobacteriales;f__Cardiobacteriaceae;g__Cardiobacterium	0	0	0	0	0	0	0	0	0	0	0	0	0	0	0	0	0	0	0	0	0.000192641	0	0	0	0.000473037	0	0	0	0	0	0	0	0	0	0	0	0	0	0	0	0	0	0	0	0	0	0	0	0
k__Bacteria;p__Proteobacteria;c__Gammaproteobacteria;o__Enterobacteriales;f__Enterobacteriaceae;Other	0	0	0	0	0	0	0	0	0	0	0	0	0	0	0	0	0	0	0	0	0	0	0	0	0	0	0	0	0.000410341	0	0	0	0	0	0	0	0	0	0	0	0	0	0	0	0	0	0	0	0
k__Bacteria;p__Proteobacteria;c__Gammaproteobacteria;o__Enterobacteriales;f__Enterobacteriaceae;g__	0	0	0	0	0	0	0	0	0	0	0	0.00054615	0	0.000875274	0.000377216	0	0	0.000531915	0	0	0	0	0	0	0	0	0	0	0	0	0	0.000179986	0	0	0	0	0	0	0	0	0	0	0	0	0	0	0	0.000430293	0
k__Bacteria;p__Proteobacteria;c__Gammaproteobacteria;o__Enterobacteriales;f__Enterobacteriaceae;g__Klebsiella	0	0	0	0	0	0	0	0	0	0	0	0	0	0	0	0	0	0	0	0	0	0	0	0	0	0	0	0	0	0	0	0	0	0	0	0	0	0	0	0	0	0	0	0	0	0	0	0	0
k__Bacteria;p__Proteobacteria;c__Gammaproteobacteria;o__Enterobacteriales;f__Enterobacteriaceae;g__Proteus	0	0	0	0	0	0	0	0	0	0	0	0	0	0	0	0	0	0	0	0	0	0	0	0.000324465	0	0	0	0	0	0	0	0	0	0	0	0	0	0	0	0	0	0	0	0	0	0	0	0	0
k__Bacteria;p__Proteobacteria;c__Gammaproteobacteria;o__Legionellales;f__Legionellaceae;g__	0	0	0	0	0	0	0	0.000684932	0	0	0	0	0	0	0	0	0	0	0	0	0	0	0	0	0	0	0	0	0	0	0	0	0	0	0	0	0	0	0	0	0	0	0	0	0	0	0	0	0
k__Bacteria;p__Proteobacteria;c__Gammaproteobacteria;o__Oceanospirillales;f__Halomonadaceae;g__Halomonas	0.000231321	0	0	0	0.0423145	0	0	0	0	0.000287894	0	0	0	0	0	0	0	0	0	0	0	0	0	0	0	0	0	0.00340909	0.000410341	0	0	0	0	0	0	0	0	0	0	0	0	0	0	0	0	0	0	0	0
k__Bacteria;p__Proteobacteria;c__Gammaproteobacteria;o__Oceanospirillales;f__Oceanospirillaceae;Other	0	0	0	0	0	0	0	0	0	0	0	0	0	0	0	0	0	0	0	0	0	0	0	0	0.000946074	0	0	0	0.000820681	0	0	0.000899928	0	0	0	0	0	0	0	0	0	0	0	0	0	0	0	0	0
k__Bacteria;p__Proteobacteria;c__Gammaproteobacteria;o__Oceanospirillales;f__Oceanospirillaceae;g__Marinomonas	0	0	0	0	0	0	0	0	0	0	0	0	0	0	0	0	0	0	0	0	0	0	0	0	0	0	0	0	0	0	0	0	0	0	0	0	0	0	0	0	0	0	0	0	0	0	0	0	0
k__Bacteria;p__Proteobacteria;c__Gammaproteobacteria;o__Pasteurellales;f__Pasteurellaceae;Other	0	0	0	0	0	0	0	0	0	0	0	0	0	0	0	0	0	0	0	0	0	0	0	0	0	0	0	0	0	0	0	0	0	0	0	0	0	0	0	0	0	0	0	0	0	0	0	0	0
k__Bacteria;p__Proteobacteria;c__Gammaproteobacteria;o__Pasteurellales;f__Pasteurellaceae;g__	0	0	0	0	0	0	0	0	0	0	0	0	0	0	0	0	0	0	0	0	0	0	0	0	0	0	0	0	0	0	0	0	0	0	0	0	0	0	0	0	0	0	0	0	0	0	0	0	0
k__Bacteria;p__Proteobacteria;c__Gammaproteobacteria;o__Pasteurellales;f__Pasteurellaceae;g__Actinobacillus	0	0	0	0	0	0	0	0	0	0	0	0	0	0	0	0	0	0	0	0	0	0	0	0	0	0	0	0	0	0	0	0	0	0	0	0.000674157	0.00142045	0.00785124	0.00169262	0.00275916	0.00141777	0	0	0	0	0	0	0	0
k__Bacteria;p__Proteobacteria;c__Gammaproteobacteria;o__Pasteurellales;f__Pasteurellaceae;g__Aggregatibacter	0	0	0	0	0	0	0	0	0	0	0	0	0	0	0	0	0	0	0	0	0.000385282	0.000928721	0.00026096	0.000648929	0.000946074	0.000585138	0.000241604	0	0	0	0.00137457	0.000719942	0.000818107	0.00129758	0.00132935	0	0	0	0	0	0	0	0	0	0	0	0.000932401	0	0
k__Bacteria;p__Proteobacteria;c__Gammaproteobacteria;o__Pasteurellales;f__Pasteurellaceae;g__Haemophilus	0	0	0	0	0	0	0	0.000342466	0	0	0	0	0	0	0	0	0.000383877	0	0	0	0.00597187	0.0058045	0.0169624	0.00843608	0.0113529	0.00702165	0.000966417	0.00227273	0.00287238	0.00349773	0.000687285	0.0100792	0.00872648	0.00865052	0.00864074	0.00786517	0.0191761	0.0107438	0.013541	0.0106425	0.0094518	0.000254842	0	0	0.00133645	0.00142653	0.0013986	0.0107573	0.000229148
k__Bacteria;p__Proteobacteria;c__Gammaproteobacteria;o__Pseudomonadales;f__Moraxellaceae;Other	0	0	0	0	0	0	0	0	0	0	0	0	0	0	0	0	0	0	0	0	0	0	0	0.000324465	0	0	0	0	0	0	0	0	0	0	0	0	0	0	0	0	0	0	0	0	0	0	0	0	0
k__Bacteria;p__Proteobacteria;c__Gammaproteobacteria;o__Pseudomonadales;f__Moraxellaceae;g__	0	0	0	0	0	0	0	0	0	0	0	0	0	0	0	0	0	0	0	0	0	0	0	0	0	0	0	0	0	0	0	0	0	0	0	0	0	0	0	0	0	0	0	0	0	0	0	0	0
k__Bacteria;p__Proteobacteria;c__Gammaproteobacteria;o__Pseudomonadales;f__Moraxellaceae;g__Acinetobacter	0	0	0	0	0	0	0	0	0	0	0	0	0	0	0	0	0	0	0	0	0	0	0	0	0.000236518	0.000292569	0	0	0.000410341	0	0	0	0.000272702	0.000432526	0.000997009	0	0	0.000413223	0	0.000394166	0	0	0	0	0.000668226	0	0	0	0
k__Bacteria;p__Proteobacteria;c__Gammaproteobacteria;o__Pseudomonadales;f__Moraxellaceae;g__Enhydrobacter	0	0	0	0	0	0	0	0	0	0	0	0	0	0	0	0	0	0	0	0	0	0	0	0	0	0	0	0	0	0	0	0	0	0	0	0	0	0	0	0	0	0	0	0	0	0	0	0	0
k__Bacteria;p__Proteobacteria;c__Gammaproteobacteria;o__Pseudomonadales;f__Moraxellaceae;g__Moraxella	0	0	0	0	0	0	0	0	0	0	0	0	0	0	0	0	0	0	0	0	0	0	0	0	0	0	0	0	0	0	0	0	0	0	0	0	0	0	0	0	0	0	0	0	0	0	0	0	0
k__Bacteria;p__Proteobacteria;c__Gammaproteobacteria;o__Pseudomonadales;f__Moraxellaceae;g__Psychrobacter	0	0	0	0	0	0	0	0	0	0	0	0	0	0	0	0	0	0	0	0	0	0	0	0	0	0	0	0	0.000410341	0	0	0	0	0	0	0	0	0.00123967	0	0	0	0	0	0	0	0	0	0	0
k__Bacteria;p__Proteobacteria;c__Gammaproteobacteria;o__Pseudomonadales;f__Pseudomonadaceae;g__Pseudomonas	0	0	0	0	0	0	0	0	0	0	0	0	0	0	0	0	0	0	0	0	0	0	0	0	0	0.000585138	0	0	0.00123102	0	0.00137457	0	0	0	0	0	0	0.000413223	0.000338524	0.000394166	0.00047259	0	0	0	0.000334113	0	0	0	0
k__Bacteria;p__Proteobacteria;c__Gammaproteobacteria;o__Thiotrichales;f__Piscirickettsiaceae;g__	0	0	0	0	0	0	0	0	0	0	0	0	0	0	0	0	0	0	0	0	0	0	0	0.000324465	0	0	0.000241604	0	0.000410341	0	0	0.000359971	0	0	0	0	0	0	0	0	0	0	0	0	0	0	0.0004662	0	0
k__Bacteria;p__Proteobacteria;c__Gammaproteobacteria;o__Xanthomonadales;f__Xanthomonadaceae;g__	0	0	0	0	0	0	0	0	0	0	0	0	0	0	0	0	0	0	0	0	0	0	0	0	0	0	0	0	0	0	0	0	0	0	0	0	0	0	0	0	0	0	0	0	0	0	0	0	0
k__Bacteria;p__Proteobacteria;c__Gammaproteobacteria;o__Xanthomonadales;f__Xanthomonadaceae;g__Dokdonella	0	0	0	0	0	0	0	0	0	0	0	0	0	0	0	0	0	0	0	0	0	0	0	0	0	0	0	0	0	0	0	0	0	0	0	0	0	0	0	0.000394166	0	0	0	0	0	0	0	0	0
k__Bacteria;p__Proteobacteria;c__Gammaproteobacteria;o__Xanthomonadales;f__Xanthomonadaceae;g__Pseudoxanthomonas	0	0	0	0	0	0	0	0	0	0	0	0	0	0	0	0	0	0	0	0	0	0	0	0	0	0	0	0	0	0	0	0	0	0	0	0	0	0	0	0	0	0	0	0	0	0	0	0	0
k__Bacteria;p__Proteobacteria;c__Gammaproteobacteria;o__Xanthomonadales;f__Xanthomonadaceae;g__Stenotrophomonas	0	0	0	0	0	0	0	0	0	0	0	0	0	0	0	0	0	0	0	0	0	0	0	0	0	0	0	0	0	0	0	0	0	0	0	0	0	0	0.000338524	0	0	0	0	0	0	0	0	0	0
k__Bacteria;p__SR1;c__;o__;f__;g__	0	0	0	0	0	0	0	0	0	0	0	0	0	0	0	0	0	0	0	0	0	0	0	0	0	0	0	0	0	0.000699545	0.000687285	0	0	0	0	0	0	0	0	0	0	0	0	0	0	0	0	0	0
k__Bacteria;p__Spirochaetes;c__Spirochaetes;o__Sphaerochaetales;f__Sphaerochaetaceae;g__Sphaerochaeta	0	0	0	0	0	0	0	0	0	0	0	0	0	0	0	0	0	0	0	0	0	0	0	0	0	0	0	0	0	0	0	0	0	0	0	0	0	0	0	0	0	0	0	0	0	0	0	0	0
k__Bacteria;p__Spirochaetes;c__Spirochaetes;o__Spirochaetales;f__Spirochaetaceae;g__Spirochaeta	0	0	0	0	0	0	0	0	0	0	0	0	0	0	0	0	0	0	0	0	0	0	0	0	0	0	0	0	0	0	0	0	0	0	0	0	0	0	0	0	0	0	0	0	0	0	0	0	0
k__Bacteria;p__Spirochaetes;c__Spirochaetes;o__Spirochaetales;f__Spirochaetaceae;g__Treponema	0	0	0.000156912	0	0	0	0	0	0	0	0	0	0	0	0	0	0	0	0	0	0.000385282	0	0	0.00129786	0.000473037	0.000585138	0	0	0	0	0	0.000899928	0.000272702	0	0.000664673	0	0	0.000826446	0	0	0	0.000764526	0	0	0	0.000951022	0.0013986	0.000430293	0.000229148
k__Bacteria;p__Spirochaetes;c__[Brachyspirae];o__[Brachyspirales];f__Brachyspiraceae;g__	0	0	0	0	0	0	0	0	0	0	0	0	0	0	0	0	0	0	0	0	0	0	0.00026096	0	0.00118259	0	0	0	0.000410341	0	0	0	0	0	0	0.000224719	0	0	0.00101557	0	0	0	0	0	0	0	0	0	0
k__Bacteria;p__Synergistetes;c__Synergistia;o__Synergistales;f__Dethiosulfovibrionaceae;g__TG5	0	0	0	0	0	0	0	0	0	0	0	0	0	0	0	0	0	0	0	0	0.000577923	0.000696541	0.00026096	0.000648929	0.000709555	0.00117028	0	0	0	0	0	0.000179986	0.00136351	0	0.000664673	0	0	0	0	0	0	0	0	0	0	0	0	0	0
k__Bacteria;p__TM7;c__TM7-3;o__;f__;g__	0	0	0	0	0	0	0	0	0	0	0	0	0	0	0	0	0	0	0	0	0.000963206	0.00162526	0.00182672	0.00162232	0.00141911	0	0.000724813	0	0.00123102	0.00174886	0.00206186	0.00305976	0.00463594	0.00475779	0.00432037	0	0.000355114	0	0	0	0	0.00433231	0.00217391	0.00323974	0.00701637	0.00523062	0.0004662	0.000430293	0
k__Bacteria;p__TM7;c__TM7-3;o__CW040;f__;g__	0	0	0	0	0	0	0	0	0	0	0	0	0	0	0	0	0	0	0	0	0	0	0	0	0	0	0	0	0	0	0	0	0	0	0	0.00224719	0.00213068	0.00495868	0.00338524	0.00157667	0.00567108	0.000254842	0.000724638	0	0.00100234	0.000951022	0	0	0
k__Bacteria;p__TM7;c__TM7-3;o__CW040;f__f16;g__	0.00925283	0.00425614	0.00078456	0.00341048	0.000320564	0.0019988	0.000321699	0.00308219	0.00123153	0	0	0	0	0	0	0	0	0	0	0	0	0.000696541	0.00104384	0.000324465	0.000946074	0	0.000966417	0	0.00246204	0.00139909	0.00137457	0.000719942	0.00136351	0.000432526	0.000332336	0	0.000355114	0	0	0.000394166	0	0.000509684	0	0	0.00133645	0.00190204	0	0	0
k__Bacteria;p__TM7;c__TM7-3;o__I025;f__Rs-045;g__	0	0	0	0	0	0	0	0	0	0	0	0	0	0	0	0	0	0	0	0	0	0	0	0	0	0	0	0	0	0	0	0	0	0	0	0	0	0	0	0	0	0	0	0.000154273	0.000334113	0	0	0	0
k__Bacteria;p__Tenericutes;c__Mollicutes;o__Acholeplasmatales;f__Acholeplasmataceae;g__Acholeplasma	0	0	0	0	0	0	0	0	0	0	0	0	0	0	0	0	0	0	0	0	0	0	0	0	0	0	0	0	0	0	0	0	0	0	0	0	0	0	0	0	0	0	0	0	0	0	0	0	0
k__Bacteria;p__Tenericutes;c__Mollicutes;o__Anaeroplasmatales;f__Anaeroplasmataceae;g__Anaeroplasma	0	0	0	0	0.000160282	0.00019988	0	0	0	0	0.000687758	0	0	0	0	0	0.000383877	0	0	0	0	0	0	0	0	0	0	0	0	0	0	0	0.000272702	0	0	0	0	0	0	0	0	0	0	0	0	0	0	0	0
k__Bacteria;p__Tenericutes;c__Mollicutes;o__Mycoplasmatales;f__Mycoplasmataceae;g__Mycoplasma	0	0	0	0	0	0	0	0	0	0	0	0	0	0	0	0	0	0	0	0	0.000192641	0.00023218	0.00026096	0.000324465	0.00212867	0.00117028	0.00918096	0.00227273	0.0287238	0	0.000687285	0.00737941	0.000545405	0.000865052	0.000332336	0	0.00177557	0	0.00101557	0	0	0	0	0	0	0	0	0	0
k__Bacteria;p__Tenericutes;c__Mollicutes;o__Rf39;f__;g__	0	0	0	0	0	0	0	0	0.000153941	0	0	0	0	0	0.0022633	0.000452284	0	0	0.000496032	0	0	0	0	0	0	0	0	0	0	0	0	0	0	0	0	0	0	0	0	0	0	0	0	0	0	0	0.0018648	0.000430293	0.000458295
k__Bacteria;p__Verrucomicrobia;c__Opitutae;o__Opitutales;f__Opitutaceae;g__Opitutus	0	0	0	0	0	0	0	0	0	0	0	0	0	0	0	0	0	0	0	0	0	0	0	0	0	0	0	0	0	0	0	0	0	0	0	0	0	0	0	0	0	0	0	0	0	0	0	0	0
k__Bacteria;p__Verrucomicrobia;c__Verrucomicrobiae;o__Verrucomicrobiales;f__Verrucomicrobiaceae;g__Akkermansia	0.012954	0.000773844	0.00203986	0.00146163	0.000480846	0.00119928	0.00160849	0.00205479	0.000615764	0.000287894	0	0	0	0	0	0.00135685	0	0	0	0	0	0	0	0	0	0	0	0	0	0	0	0	0	0	0	0	0	0	0	0	0	0	0	0	0	0	0	0	0
k__Bacteria;p__Verrucomicrobia;c__Verrucomicrobiae;o__Verrucomicrobiales;f__Verrucomicrobiaceae;g__Rubritalea	0	0	0	0	0	0	0	0	0	0	0	0	0	0	0	0	0	0	0	0	0	0	0	0	0	0	0	0	0	0	0	0	0	0	0	0	0	0	0	0	0	0	0	0	0	0	0	0	0
k__Bacteria;p__Verrucomicrobia;c__[Spartobacteria];o__[Chthoniobacterales];f__[Chthoniobacteraceae];g__DA101	0	0	0	0	0	0	0	0	0	0	0	0	0	0	0	0	0	0	0	0	0	0	0	0	0	0.000292569	0	0	0	0	0	0	0	0	0	0	0	0	0	0	0	0	0	0	0	0	0	0	0
k__Bacteria;p__[Thermi];c__Deinococci;o__Deinococcales;f__Deinococcaceae;g__Deinococcus	0	0	0	0	0	0	0	0	0	0	0	0	0	0	0	0	0	0	0	0	0	0	0	0	0	0	0	0	0	0	0	0	0	0	0	0	0	0	0	0	0	0	0	0	0	0	0	0	0
k__Bacteria;p__[Thermi];c__Deinococci;o__Deinococcales;f__Trueperaceae;g__	0	0	0	0	0	0	0	0	0	0	0	0	0	0	0	0	0	0	0	0	0	0	0	0	0	0	0	0.00227273	0	0	0	0	0	0	0	0	0	0	0	0	0	0	0	0	0	0	0	0	0
k__Bacteria;p__[Thermi];c__Deinococci;o__Thermales;f__Thermaceae;g__Meiothermus	0	0	0	0	0	0	0	0	0	0	0	0	0	0	0	0	0	0	0	0	0	0	0	0	0	0	0	0	0	0	0	0	0	0	0	0	0	0	0	0	0	0	0	0	0	0	0	0	0
k__Bacteria;p__[Thermi];c__Deinococci;o__Thermales;f__Thermaceae;g__Thermus	0	0	0	0	0	0	0	0	0	0	0	0	0	0	0	0	0	0	0	0	0	0	0	0	0	0	0	0	0	0	0	0	0	0	0	0	0	0	0	0	0	0	0	0	0	0	0	0	0.000229148
[truncated: 39 more columns]

## Sheet: Secondary_Overview
#SampleID	Reads	OTUs/sample	OTUs/sample (10000 reads)	SampleID, replicates collapsed	OTUs/collapsed replicates (10000 reads)	Organ	Amplification template*	Mammal
H1.A.c	47428	1,372	529	H1.c	703	Apirate	cDNA	Human
H1.B.c	40350	869	365			Apirate	cDNA	Human
H1.A.D	38603	2,284	1,030	H1.D	1,646	Apirate	DNA	Human
H1.B.D	10396	1,109	1,100			Apirate	DNA	Human
H1.A.R	41	4	-	-	-	Apirate	RNA	Human
H1.B.R	390	13	-	-	-	Apirate	RNA	Human
H2.A.c	71927	4,867	1,513	H2.c	2,451	Apirate	cDNA	Human
H2.B.c	67574	4,882	1,627			Apirate	cDNA	Human
H2.A.D	29521	2,606	1,694	H2.D	2,688	Apirate	DNA	Human
H2.B.D	29521	3,340	1,798			Apirate	DNA	Human
H2.A.R	176	13	-	-	-	Apirate	RNA	Human
H2.B.R	581	17	-	-	-	Apirate	RNA	Human
H3.A.c	55782	2,517	949	H3.c	1,600	Apirate	cDNA	Human
H3.B.c	49740	2,659	1,109			Apirate	cDNA	Human
H3.A.D	37347	2,294	1,098	H3.D	1,774	Apirate	DNA	Human
H3.B.D	30888	2,194	1,132			Apirate	DNA	Human
H3.A.R	1	1	-	-	-	Apirate	RNA	Human
H3.B.R	553	18	-	-	-	Apirate	RNA	Human
H4.A.c	45068	1,134	496	H4.c	828	Apirate	cDNA	Human
H4.B.c	37469	1,296	598			Apirate	cDNA	Human
H4.A.D	45436	1,761	770	H4.D	1,309	Apirate	DNA	Human
H4.B.D	13523	1,094	929			Apirate	DNA	Human
H4.A.R	31	6	-	-	-	Apirate	RNA	Human
H4.B.R	3	3	-	-	-	Apirate	RNA	Human
H5.A.c	26987	1,131	654	H5.c	947	Apirate	cDNA	Human
H5.B.c	53827	1,601	610			Apirate	cDNA	Human
H5.A.D	70569	2,214	760	H5.D	1,148	Apirate	DNA	Human
H5.B.D	38218	1,605	717			Apirate	DNA	Human
H5.A.R	326	18	-	-	-	Apirate	RNA	Human
H5.B.R	103	7	-	-	-	Apirate	RNA	Human
H6.A.c	65375	3,455	1,125	H6.c	1,836	Apirate	cDNA	Human
H6.B.c	60975	3,587	1,247			Apirate	cDNA	Human
H6.A.D	32929	3,361	1,660	H6.D	2,691	Apirate	DNA	Human
H6.B.D	40852	4,092	1,807			Apirate	DNA	Human
H6.A.R	1169	15	-	-	-	Apirate	RNA	Human
H6.B.R	41	16	-	-	-	Apirate	RNA	Human
H7.A.c	47195	2,862	1,182	H7.c	1,842	Apirate	cDNA	Human
H7.B.c	68102	3,490	1,196			Apirate	cDNA	Human
H7.A.D	40004	2,811	1,266	H7.D	1,846	Apirate	DNA	Human
H7.B.D	44161	2,718	1,154			Apirate	DNA	Human
H7.A.R	397	6	-	-	-	Apirate	RNA	Human
H7.B.R	367	10	-	-	-	Apirate	RNA	Human
HNC2.c	2196	445	-	-	-	-	cDNA	-
HNC2.D	3348	190	-	-	-	-	DNA	-
HNC2.R	27	14	-	-	-	-	RNA	-
HNC3.c	17958	327	222		222	-	cDNA	-
HNC3.R	19	8	-	-	-	-	RNA	-
HNTC3.D	754	213	-	-	-	-	DNA	-
M33.A.c	16738	867	634	M33.c	1,070	Stomach	cDNA	Mouse
M33.B.c	30349	1,360	732			Stomach	cDNA	Mouse
M33.A.D	11667	976	909	M33.D	1,378	Stomach	DNA	Mouse
M33.B.D	17002	1,149	868			Stomach	DNA	Mouse
M33.A.R	87	11	-	-	-	Stomach	RNA	Mouse
M33.B.R	1741	27	-	-	-	Stomach	RNA	Mouse
M34.A.c	48071	651	242	M34.c	398	Stomach	cDNA	Mouse
M34.B.c	59333	803	258			Stomach	cDNA	Mouse
M34.A.D	12987	379	315	M34.D	315	Stomach	DNA	Mouse
M34.B.D	8766	502	-			Stomach	DNA	Mouse
M34.A.R	16	5	-	-	-	Stomach	RNA	Mouse
M34.B.R	240	12	-	-	-	Stomach	RNA	Mouse
M35.A.c	74601	4,051	1,190	M35.c	1,990	Stomach	cDNA	Mouse
M35.B.c	54427	3,850	1,319			Stomach	cDNA	Mouse
M35.A.D	28513	3,445	1,842	M35.D	2,806	Stomach	DNA	Mouse
M35.B.D	25698	3,032	1,736			Stomach	DNA	Mouse
M35.A.R	175	7	-	-	-	Stomach	RNA	Mouse
M35.B.R	2	2	-	-	-	Stomach	RNA	Mouse
M36.A.c	64820	868	257	M36.c	398	Stomach	cDNA	Mouse
M36.B.c	51629	643	237			Stomach	cDNA	Mouse
M36.A.D	24563	1,352	751	M36.D	1,042	Stomach	DNA	Mouse
M36.B.D	26388	1,077	561			Stomach	DNA	Mouse
M36.A.R	300	15	-	-	-	Stomach	RNA	Mouse
M36.B.R	29	12	-	-	-	Stomach	RNA	Mouse
M37.A.c	62344	6,299	2,151	M37.c	3,080	Stomach	cDNA	Mouse
M37.B.c	72235	5,470	1,650			Stomach	cDNA	Mouse
M37.A.D	37950	5,317	2,533	M37.D	3,518	Stomach	DNA	Mouse
M37.B.D	31655	3,750	1,898			Stomach	DNA	Mouse
M37.A.R	587	3	-	-	-	Stomach	RNA	Mouse
M37.B.R	103	8	-	-	-	Stomach	RNA	Mouse
M38.A.c	58461	1,798	606	M38.c	877	Stomach	cDNA	Mouse
M38.B.c	58637	1,582	516			Stomach	cDNA	Mouse
M38.A.D	12010	879	781	M38.D	781	Stomach	DNA	Mouse
M38.B.D	8576	742	-			Stomach	DNA	Mouse
M38.A.R	506	16	-	-	-	Stomach	RNA	Mouse
M38.B.R	212	11	-	-	-	Stomach	RNA	Mouse
MNC1.c	1549	166	248		248	-	cDNA	-
MNC1.D	10818	269	-	-	-	-	DNA	-
MNC1.R	52	14	-	-	-	-	RNA	-
MNC2.c	2010	256	-	-	-	-	cDNA	-
MNC2.D	7868	365	-	-	-	-	DNA	-
MNC2.R	130	18	-	-	-	-	RNA	-
MNC3.c	993	224	-	-	-	-	cDNA	-
MNC3.D	5637	301	-	-	-	-	DNA	-
MNC3.R	36	7	-	-	-	-	RNA	-
MNC4.c	9405	375	-	-	-	-	cDNA	-
MNC4.D	6271	581	-	-	-	-	DNA	-
MNC4.R	8	2	-	-	-	-	RNA	-
PCR.NTC1	1459	235	-	-	-	-	aqua	-
PCR.NTC2	1008	405	-	-	-	-	aqua	-
PCR.NTC3	465	177	-	-	-	-	aqua	-
PCR.NTC4	1293	154	-	-	-	-	aqua	-
PCR.NTC5	1188	213	-	-	-	-	aqua	-
PCR.NTC6	2018	475	-	-	-	-	aqua	-
Abbreviations: H=human; M=mouse; A/B=Replicate; c=cDNA; D=DNA; R=RNA; NC=negative control (blank extraction control); NTC=non-template control (aqua)
*RNA: PCR on extracted RNA; cDNA: PCR on reverse transcribed RNA/extraction control (RNA extraction); DNA: PCR on extracted DNA/extraction control (DNA extraction)

## Sheet: Secondary_ReadStatistics
A Read counts for max. depth
Host/ Sample Type	Human	Mouse	DNA	RNA	RNA control	Extraction / PCR controls	Human DNA	Human RNA	Human RNA control	Mouse DNA	Mouse RNA	Mouse RNA control
Number of values	42	36	26	26	26	24	14	14	14	12	12	12
Minimum	1	2	8576	16738	1	8	10396	26987	1	8576	16738	2
25% Percentile	395.3	351.5	13389	46663	38.5	213.8	27394	43889	38.5	11753	48961	43.5
Median	35138	16870	29017	55105	194	1376	37783	51784	251	20783	58549	193.5
75% Percentile	47253	50740	38314	64959	424.3	5065	41679	65925	436	27982	64201	454.5
Maximum	71927	74601	70569	74601	1741	17958	70569	71927	1169	37950	74601	1741
Mean	29415	25039	28432	53440	314.5	3188	35247	52700	298.5	20481	54304	333.2
Std. Deviation	24710	25028	14612	14500	395.4	4431	14829	13123	323.3	9863	16518	480.7
Std. Error	3813	4171	2866	2844	77.55	904.5	3963	3507	86.41	2847	4768	138.8
Lower 95% CI of mean	21715	16571	22530	47583	154.8	1317	26685	45123	111.8	14215	43809	27.72
Upper 95% CI of mean	37115	33508	34334	59297	474.2	5059	43809	60277	485.2	26748	64799	638.6
*RNA control: PCR on extracted RNA; Extraction\PCR control: PCR on blank extraction or water; RNA: PCR on reverse transcribed RNA; DNA:PCR on extracted DNA

[truncated: 10 more sheets: Secondary_OTUstatistics, Secondary_Phylum, Secondary_Class, Secondary_Order, Secondary_Family, Secondary_Genus, Sec_quantitative_Overview, Sec_quantitative_ColumnStats, Sec_quantitative_Phylum, Sec_quantiative_qPCR]
