# Supplementary material for: Qualitative and Quantitative DNA- and RNA-Based Analysis of the Bacterial Stomach Microbiota in Humans, Mice, and Gerbils
Source: mSystems. 2018 Nov 20;3(6):e00262-18. doi: 10.1128/mSystems.00262-18 (PMC6247015; doi:10.1128/mSystems.00262-18)
Supplement: TABLE S3 [file sys006182292st3.xlsx]

## Sheet: Patients_filtered.oligos
forward	AGAGTTTGATCCTGGCTCAG
reverse	ATTACCGCGGCTGCTGG
barcode	CCAGGAC	P01_ASP
barcode	ACTCCTC	P01_D
barcode	TTCATAC	P01_E
barcode	TTCCTGC	P01_S_CA
barcode	CGTCGTC	P02_ASP
barcode	AAGGCAC	P02_S_AN
barcode	AACAACTC	P03_ASP
barcode	TCCAAGTC	P03_S_AN
barcode	TTCGCGAC	P03_S_CO
barcode	TGCCGAAC	P04_ASP
barcode	TATTCGTC	P04_D
barcode	TCCAGAAC	P04_E
barcode	TAGGAATC	P04_S_AN
barcode	TTGACAAC	P04_S_CA
barcode	CCGGCCAC	P04_S_CO
barcode	ACGAGAAC	P05_ASP
barcode	AAGGCCTC	P05_D
barcode	AGGTTGTC	P05_E
barcode	ACTAATTC	P05_S_AN
barcode	AACCAGC	P06_ASP
barcode	TAATCTC	P06_D
barcode	ACCTGAAC	P06_E
barcode	ACACGGAC	P06_S_CO
barcode	AAGAGTTC	P07_ASP
barcode	TGACCGTC	P07_D
barcode	CCACGGTC	P07_E
barcode	TGTCGGAC	P07_S_AN
barcode	TTCTCAAC	P08_ASP
barcode	CAAGAAC	P08_S_AN
barcode	TATCAAC	P08_S_CA
barcode	AGTTGGC	P08_S_CO
barcode	CTTCCTTC	P09_ASP
barcode	AGACCTC	P09_E
barcode	CGGTATC	P09_S_AN
barcode	ACAAGGC	P09_S_CA
barcode	ATTCGTAC	P10_ASP
barcode	ATACCAC	P10_D
barcode	TTCGAGC	P10_E
barcode	TCGCGGC	P10_S_AN
barcode	ATCTTAC	P10_S_CO
barcode	CCTTCCGC	P11_ASP
barcode	AAGGTGC	P11_D
barcode	TCCGCTC	P11_E
barcode	TCTTGGC	P11_S_AN
barcode	TCACCTC	P11_S_CA
barcode	TCGAGGAAC	P12_ASP
barcode	TATTGAC	P12_D
barcode	ACCGGAAGC	P12_E
barcode	AGTCGAC	P12_S_AN
barcode	TGCGTTC	P12_S_CA
barcode	ACGGCTC	P12_S_CO
barcode	TCGTTGTC	P13_ASP
barcode	AAGAAGAC	P13_E
barcode	TTATCGGC	P13_S_CA
barcode	TTGGAGGC	P13_S_CO
barcode	TTGAACTC	P14_ASP
barcode	ACGTTCCAC	P14_E
barcode	TTGTGTTC	P14_S_AN
barcode	CGGTCTTC	P15_ASP
barcode	AACTGTTC	P16_ASP
barcode	AGTCCGTC	P17_ASP
barcode	AATGGTAC	P01_S_AN
barcode	TCTCCGTC	P01_S_CO
barcode	ACGAAGTC	P02_S_CO
barcode	TTCGTGGC	P02_S_CA
barcode	AACACAAC	P02_E
barcode	CCGGTCGC	P03_S_CA

## Sheet: Mice_filtered.oligos
forward	AGAGTTTGATCCTGGCTCAG
reverse	ATTACCGCGGCTGCTGG
barcode	CCTCTC	M02
barcode	AACCAGC	M03
barcode	TTCGAGC	M04
barcode	AAGGTGC	M05_A
barcode	TCTTGGC	M06
barcode	TCACCTC	M07
barcode	TATTGAC	M08
barcode	CGGTCTTC	M09
barcode	AGGTTGTC	M10
barcode	ACGAGAAC	M01_B

## Sheet: Gerbils_filtered.oligos
forward	AGAGTTTGATCCTGGCTCAG
reverse	ATTACCGCGGCTGCTGG
barcode	TGAAGC	G01
barcode	ACTTGC	G02
barcode	TCACAC	G03
barcode	CGTGAC	G04
barcode	ACGCGC	G05
barcode	CCTCTC	G06
barcode	ACTCAC	G07
barcode	AGACAC	G08
barcode	CGACTC	G09
barcode	AGCTTC	G10

## Sheet: Quantitative_human_mice.oligos
A Primer
forward (515F)	GTGCCAGCMGCCGCGGTAA
reverse (808R)	GGACTACHVGGGTWTCTAAT
B Barcode sequences
#SampleID	forward-BC	forward-spacer	reverse-BC	reverse-spacer
H1.A.c	ACAGCCACCCAT	T	GAACCTATGACA	ACTCA
H1.A.D	CCAGGGACTTCT	T	TAATACGGATCG	GATA
H1.A.R	TGTCTCGCAAGC	GT	TCAGCGCCGTTA	GATA
H1.B.c	ACAGCCACCCAT	T	CGTAAGATGCCT	TTCTCT
H1.B.D	AGGTACGCAATT		CGTAAGATGCCT	TTCTCT
H1.B.R	GAGGAGTAAAGC	CGA	TCAGCGCCGTTA	GATA
H2.A.c	ACAGCCACCCAT	T	AATACGTCAAGC	CACTTCT
H2.A.D	GAGGAGTAAAGC	CGA	TAATACGGATCG	GATA
H2.A.R	GAGACTATATGC	CCTGTGG	TCAGCGCCGTTA	GATA
H2.B.c	TGCAGATCCAAC	T	GAACCTATGACA	ACTCA
H2.B.D	AGGTACGCAATT		GAACCTATGACA	ACTCA
H2.B.R	CGCGGTTACTAA	GAGTGG	TCAGCGCCGTTA	GATA
H3.A.c	ATGTCCGACCAA	CCTGTGG	GAACCTATGACA	ACTCA
H3.A.D	CCTAAACTACGG		TAATACGGATCG	GATA
H3.A.R	TGTCTCGCAAGC	GT	GGCTCAGATTCC	ACTCA
H3.B.c	ACTTTAAGGGTG	ATGA	AATACGTCAAGC	CACTTCT
H3.B.D	CGCGGTTACTAA	GAGTGG	CGTAAGATGCCT	TTCTCT
H3.B.R	GAGGAGTAAAGC	CGA	GGCTCAGATTCC	ACTCA
H4.A.c	TGTTGCGTTTCT	GAGTGG	CGTAAGATGCCT	TTCTCT
H4.A.D	ATCTAGTGGCAA		GAACCTATGACA	ACTCA
H4.A.R	GAGACTATATGC	CCTGTGG	GGCTCAGATTCC	ACTCA
H4.B.c	CGTAAGATGCCT	GAGTGG	AATACGTCAAGC	CACTTCT
H4.B.D	GCACTTCATTTC	ATGA	AATACGTCAAGC	CACTTCT
H4.B.R	CGCGGTTACTAA	GAGTGG	GGCTCAGATTCC	ACTCA
H5.A.c	TGTCTCGCAAGC	GT	GAACCTATGACA	ACTCA
H5.A.D	CCAGGGACTTCT	T	CGTAAGATGCCT	TTCTCT
H5.A.R	TGTCTCGCAAGC	GT	CAATCGGCTTGC	TTCTCT
H5.B.c	ATGTCCGACCAA	CCTGTGG	AATACGTCAAGC	CACTTCT
H5.B.D	ACAGCCACCCAT	T	TAATACGGATCG	GATA
H5.B.R	GAGGAGTAAAGC	CGA	CAATCGGCTTGC	TTCTCT
H6.A.c	GAGACTATATGC	CCTGTGG	TAATACGGATCG	GATA
H6.A.D	GAGCAACATCCT	TGCGA	GAACCTATGACA	ACTCA
H6.A.R	GAGACTATATGC	CCTGTGG	CAATCGGCTTGC	TTCTCT
H6.B.c	TGCAGATCCAAC	T	TAATACGGATCG	GATA
H6.B.D	GAGCAACATCCT	TGCGA	AATACGTCAAGC	CACTTCT
H6.B.R	CGCGGTTACTAA	GAGTGG	CAATCGGCTTGC	TTCTCT
H7.A.c	CGTAAGATGCCT	GAGTGG	CGTAAGATGCCT	TTCTCT
H7.A.D	CCATCACATAGG	GT	GAACCTATGACA	ACTCA
H7.A.R	GAGGAGTAAAGC	CGA	ACGAGTTTACCG	CACTTCT
H7.B.c	GCACTTCATTTC	ATGA	TAATACGGATCG	GATA
H7.B.D	GAGCAACATCCT	TGCGA	CGTAAGATGCCT	TTCTCT
H7.B.R	TGTCTCGCAAGC	GT	ACGAGTTTACCG	CACTTCT
HNC2.c	TGCAGATCCAAC	T	CGTAAGATGCCT	TTCTCT
HNC2.D	TTAACTGGAAGC	TGCGA	AATACGTCAAGC	CACTTCT
HNC2.R	GAGACTATATGC	CCTGTGG	ACGAGTTTACCG	CACTTCT
HNC3.c	ATCTAGTGGCAA		CGTAAGATGCCT	TTCTCT
HNC3.R	CGCGGTTACTAA	GAGTGG	ACGAGTTTACCG	CACTTCT
HNTC3.D	GCCTAGCCCAAT	TGCGA	TAATACGGATCG	GATA
M33.A.c	TGTTGCGTTTCT	GAGTGG	TAATACGGATCG	GATA
M33.A.D	GTGGTATGGGAG	CGA	CGTAAGATGCCT	TTCTCT
M33.A.R	AGGTACGCAATT		TCAGCGCCGTTA	GATA
M33.B.c	TGTCTCGCAAGC	GT	TAATACGGATCG	GATA
M33.B.D	TACCGGCTTGCA	CCTGTGG	AATACGTCAAGC	CACTTCT
M33.B.R	GCACTTCATTTC	ATGA	TCAGCGCCGTTA	GATA
M34.A.c	CACCTTACCTTA	GT	CGTAAGATGCCT	TTCTCT
M34.A.D	TGTCTCGCAAGC	GT	AATACGTCAAGC	CACTTCT
M34.A.R	AGGTACGCAATT		CAATCGGCTTGC	TTCTCT
M34.B.c	GTTACGTGGTTG	ATGA	TAATACGGATCG	GATA
M34.B.D	ATCTAGTGGCAA		TAATACGGATCG	GATA
M34.B.R	AGGTACGCAATT		GGCTCAGATTCC	ACTCA
M35.A.c	GAGACTATATGC	CCTGTGG	GAACCTATGACA	ACTCA
M35.A.D	GTGGTATGGGAG	CGA	AATACGTCAAGC	CACTTCT
M35.A.R	ACAGCCACCCAT	T	GGCTCAGATTCC	ACTCA
M35.B.c	GAGCAACATCCT	TGCGA	TAATACGGATCG	GATA
M35.B.D	ATAGTTAGGGCT	CGA	AATACGTCAAGC	CACTTCT
M35.B.R	GCACTTCATTTC	ATGA	CAATCGGCTTGC	TTCTCT
M36.A.c	TACCGGCTTGCA	CCTGTGG	TAATACGGATCG	GATA
M36.A.D	ATAGTTAGGGCT	CGA	GAACCTATGACA	ACTCA
M36.A.R	AGGTACGCAATT		ACGAGTTTACCG	CACTTCT
M36.B.c	TTAACTGGAAGC	TGCGA	GAACCTATGACA	ACTCA
M36.B.D	TACCGGCTTGCA	CCTGTGG	CGTAAGATGCCT	TTCTCT
M36.B.R	ACAGCCACCCAT	T	CAATCGGCTTGC	TTCTCT
M37.A.c	ATAGTTAGGGCT	CGA	TAATACGGATCG	GATA
M37.A.D	CCAGGGACTTCT	T	AATACGTCAAGC	CACTTCT
M37.A.R	TTAACTGGAAGC	TGCGA	TCAGCGCCGTTA	GATA
M37.B.c	CGTAAGATGCCT	GAGTGG	GAACCTATGACA	ACTCA
M37.B.D	GTTACGTGGTTG	ATGA	GAACCTATGACA	ACTCA
M37.B.R	TTAACTGGAAGC	TGCGA	CAATCGGCTTGC	TTCTCT
M38.A.c	GCACTTCATTTC	ATGA	CGTAAGATGCCT	TTCTCT
M38.A.D	TTAACTGGAAGC	TGCGA	TAATACGGATCG	GATA
M38.A.R	ACAGCCACCCAT	T	ACGAGTTTACCG	CACTTCT
M38.B.c	ACTTTAAGGGTG	ATGA	CGTAAGATGCCT	TTCTCT
M38.B.D	GTGGTATGGGAG	CGA	TAATACGGATCG	GATA
M38.B.R	ACAGCCACCCAT	T	TCAGCGCCGTTA	GATA
MNC.1.c	GCCTAGCCCAAT	TGCGA	GAACCTATGACA	ACTCA
MNC1.D	CCTAAACTACGG		AATACGTCAAGC	CACTTCT
MNC1.R	GCACTTCATTTC	ATGA	GGCTCAGATTCC	ACTCA
MNC2.c	GTTACGTGGTTG	ATGA	AATACGTCAAGC	CACTTCT
MNC2.D	AGGTACGCAATT		AATACGTCAAGC	CACTTCT
MNC2.R	GCACTTCATTTC	ATGA	ACGAGTTTACCG	CACTTCT
MNC3.c	GTTACGTGGTTG	ATGA	CGTAAGATGCCT	TTCTCT
MNC3.D	ACTTTAAGGGTG	ATGA	GAACCTATGACA	ACTCA
MNC3.R	TTAACTGGAAGC	TGCGA	GGCTCAGATTCC	ACTCA
MNC4.c	CCATCACATAGG	GT	AATACGTCAAGC	CACTTCT
MNC4.D	ATGTCCGACCAA	CCTGTGG	TAATACGGATCG	GATA
MNC4.R	TTAACTGGAAGC	TGCGA	ACGAGTTTACCG	CACTTCT
PCR.NTC1	CCTAAACTACGG		GAACCTATGACA	ACTCA
PCR.NTC2	CCAGGGACTTCT	T	GAACCTATGACA	ACTCA
PCR.NTC3	GAGGAGTAAAGC	CGA	CGTAAGATGCCT	TTCTCT
PCR.NTC4	GAGGAGTAAAGC	CGA	AATACGTCAAGC	CACTTCT
PCR.NTC5	CGCGGTTACTAA	GAGTGG	AATACGTCAAGC	CACTTCT
PCR.NTC6	GAGACTATATGC	CCTGTGG	AATACGTCAAGC	CACTTCT
Abbreviations: H=human; M=mouse; A/B=technical Replicate; c=cDNA(reverse transcribed RNA as PCR template); D=DNA (PCR on extracted DNA); R=RNA (PCR on extrated RNA); NC=negative control (blank extraction control); NTC=no template control (aqua): BC=barcode

## Sheet: BioinformaticsProtocol
Sequences are available as sff-files and can be extracted from the European Nucleotide Archive (ENA):
Primary accesion number: PRJEB11744
Secondary accesion number: ERP013156
allP_filtered.sff (human samples)
allM_filtered.sff (mouse samples)
allG_filtered.sff (gerbil samples)
Primer and barcode information can be extracted from the supplementary information (allP_filtered.oligos; allM_filtered.oligos; allG_filtered.oligos)
Sequences of the quantitative human/mice dataset are available as fastq-files and can be extracted from the European Nucleotide Archive (ENA):
Primary accession number: PRJEB11744
Secondary accession number: ERP013156
Human_quantitative.fg.gz (human samples)
Mouse_quantitative.fg.gz (mouse samples)
Read pairs were merged and de-multiplexed. Fastq files contain the sample ID in the ID-line of the read.
Processing of raw sequence data in mothur v. 1.36.1 [6]2 based on the 454 SOP [63]
(date of access: 03/30/2016)
sffinfo(sff=xxx.sff, flow=T)
summary.seqs(fasta=xxx.fasta, processors=n)
trim.flows(flow=xxx.flow, oligos=xxx.oligos, pdiffs=2, bdiffs=1, processors=n)
shhh.flows(file=xxx.flow.files, processors=n, lookup=LookUp_Titanium.pat)
trim.seqs(fasta=xxx.shhh.fasta, name=xxx.shhh.names, oligos=xxx.oligos, pdiffs=2, bdiffs=1, maxhomop=8, minlength=200, flip=T, processors=n)
merge.files(input=xxx.shhh.trim.fasta-xxx.shhh.trim.fasta-xxx.shhh.trim.fasta, output=intcol.shhh.trim.fasta)
merge.files(input=XXX.shhh.trim.names-XXX.shhh.trim.names-XXX.shhh.trim.names, output=intcol.shhh.trim.names)
merge.files(input=XXX.shhh.groups-XXX.shhh.groups-XXX.shhh.groups, output=intcol.shhh.groups)
summary.seqs(fasta=intcol.shhh.trim.fasta, name=intcol.shhh.trim.names, processors=n)
unique.seqs(fasta=intcol.shhh.trim.fasta, name=intcol.shhh.trim.names)
summary.seqs(fasta=intcol.shhh.trim.unique.fasta, name=intcol.shhh.trim.unique.names)
align.seqs(fasta=intcol.shhh.trim.unique.fasta, flip=T, reference=silva123.fasta, processors=n)
summary.seqs(processors=n, fasta=intcol.shhh.trim.unique.align, name=intcol.shhh.trim.unique.names)
screen.seqs(fasta=intcol.shhh.trim.unique.align, name=intcol.shhh.trim.unique.names, group=intcol.shhh.groups, optimize=start, end=13125, criteria=95, processors=n)
summary.seqs(fasta=current, name=current)
filter.seqs(fasta=intcol.shhh.trim.unique.good.align, vertical=T, trump=., processors=n)
unique.seqs(fasta=current, name=current)
pre.cluster(fasta=intcol.shhh.trim.unique.good.filter.unique.fasta, name=current, group=current)
summary.seqs(fasta=current, name=current)
chimera.uchime(fasta=intcol.shhh.trim.unique.good.filter.unique.precluster.fasta, name=intcol.shhh.trim.unique.good.filter.unique.precluster.names, group=intcol.shhh.good.groups, processors=n)
remove.seqs(accnos=intcol.shhh.trim.unique.good.filter.unique.precluster.denovo.uchime.accnos, fasta=intcol.shhh.trim.unique.good.filter.unique.precluster.fasta, name=intcol.shhh.trim.unique.good.filter.unique.precluster.names, group=intcol.shhh.good.groups, dups=T)
summary.seqs(fasta=current, name=current)
classify.seqs(fasta=intcol.shhh.trim.unique.good.filter.unique.precluster.pick.fasta, name=intcol.shhh.trim.unique.good.filter.unique.precluster.pick.names, group=intcol.shhh.good.pick.groups, template=trainset14_032015.pds.fasta, taxonomy=trainset14_032015.pds.tax, cutoff=80, processors=n)
remove.lineage(fasta=current, name=intcol.shhh.trim.unique.good.filter.unique.precluster.pick.names, group=intcol.shhh.good.pick.groups, taxonomy=intcol.shhh.trim.unique.good.filter.unique.precluster.pick.pds.wang.taxonomy, taxon=Mitochondria-Chloroplast-Archaea-Eukaryota-unknown)
summary.seqs(fasta=intcol.shhh.trim.unique.good.filter.unique.precluster.pick.pick.fasta, name=current)
cluster.split(fasta=current, name=current, taxlevel=4, splitmethod=classify, taxonomy=current, cutoff=0.1, processors=n)
remove.rare(list=intcol.shhh.trim.unique.good.filter.unique.precluster.pick.pick.an.list, group=intcol.shhh.good.pick.pick.groups, nseqs=1, label=0.03)
make.shared(list=current, group=current)
classify.otu(list=current, taxonomy=intcol.shhh.trim.unique.good.filter.unique.precluster.pick.pds.wang.pick.taxonomy, name=intcol.shhh.trim.unique.good.filter.unique.precluster.pick.pick.names, label=0.03)
make.biom(shared=current, constaxonomy=intcol.shhh.trim.unique.good.filter.unique.precluster.pick.pick.an.0.03.pick.0.03.cons.taxonomy)
degap.seqs(fasta=intcol.shhh.trim.unique.good.filter.unique.precluster.pick.pick.fasta)
split.groups(fasta=current, name=intcol.shhh.trim.unique.good.filter.unique.precluster.pick.pick.names, group=current)
*xxx=allP_filtered/allM_filtered/allG_filtered
OTU-based alpha- and beta-diversity analysis in QIIME v. 1.8.0 [64]
Analysis based on a de novo OTU picking strategy using pick_denovo_otus.py. Basic microbiota analysis was performed with QIIME’s diversity analysis workflow core_diversity_analysis.py. Microbial diversity and richness were determined by equitability, the Shannon and the Simpsons index. Differences were calculated using compare_alpha_diversity.py, based on a nonparametric two sample t-test and 999…
Identification of differentially abundant OTUs between groups with LEfSe v. 1.0 [65]
Taxa differences and LDA scores (significantly discriminative features: LDA >2.0, alpha value for the factorial Kruskal-Wallis test among classes and for the pairwise Wilcoxon test between subclasses >0.05, using all-against-all multi-class analysis) were calculated according to LEfSe.
Further statistical tests:
- Correlation analyses: nonparametric Spearman's rank correlation coefficient was calculated using GraphPad Prism 5.
- One sample t-test against hypothetical value of 0 was used calculating changes between in relative abundance between 16S rRNA of DNA and RNA using GraphPad Prism 5.
- Non-parametric Mann-Whitney U test was used comparing relative abundance in two different conditions using R-package stats [3.3.1].
P-values below 0.05 were considered significant (P<0.05=*; P<0.01=**; P<0.001=***).
Presented values are always mean ¬± SEM if not indicated in another way.
Processing of raw sequence data of the quantitative mouse/human dataset with QIIME v. 1.9.1 and cutadapt [66]
Sample-specific barcodes were extracted with extract_barcode.py, read pairs merged with join_paired.ends.py and de-multiplexing with split_libraries.py (default parameters, '--barcode_type "24"'). Primer sequences including spacers were trimmed with cutadapt.
OTU-based alpha- and beta-diversity analysis in QIIME v. 1.9.1
OTU picking with pick_open_reference_otus.py based on a similarity threshold of 95% (default parameters). Basic microbiota analysis was performed with QIIME’s diversity analysis workflow core_diversity_analysis.py with a sequencing depth of 10,000 for even sub-sampling.
Overall taxonomic microbiota similarities were calculated using the Bray-Curtis dissimilarity.
Technical replicates were collapsed by their mean and the observation counts normalized to relative abundance (collapse_samples.py). Summaries of the representation of taxonomic groups was generated with summarize_taxa.py.
16S rRNA gene and transcript based quantitative analysis- using R.
Correlations of 16S rRNA gene and transcript copy numbers per mL of human gastric aspirate or mouse whole-stomach with each other, absolute DNA and RNA yield and relative phylum abundances were determined with nonparametric Spearman's rank correlation test with Bonferroni correction.
Differences between 16S rRNA gene and transcript relative abundances and copy numbers were calculated using Wilcoxon signed-rank test with Bonferroni correction.
Non-parametric Kruskal-Wallis test was used to compare 16S rRNA transcript-to-gene ratios. Pairwise-Wilcoxon-test was used for post-hoc-analysis using FDR p-value adjustment using R-package stats [3.3.1].
P-values below 0.05 were considered significant (P<0.05=*; P<0.01=**; P<0.001=***).
Presented values are always mean ± SEM if not indicated in another way.
